# Supplementary material for: Di­aqua­bis­(cinnamato-κ2 O,O′)cadmium
Source: Acta Crystallogr Sect E Struct Rep Online. 2014 Feb 26;70(Pt 3):m106–7. doi: 10.1107/S160053681400364X (PMC3998447; doi:10.1107/S160053681400364X)
Supplement: Supplementary file 1 [file e-70-0m106-sup1.cif]

##############################################################################
#                                                                            #
# This CIF contains the data in a paper accepted for publication in          #
# Acta Crystallographica Section E. It conforms to the requirements of       #
# Notes for Authors for Acta Crystallographica Section E, and has been       #
# peer reviewed under the auspices of the IUCr Commission on Journals.       #
#                                                                            #
# Full details of the Crystallographic Information File format               #
# are given in the paper "The Crystallographic Information File (CIF):       #
# a New Standard Archive File for Crystallography" by S. R. Hall, F. H.      #
# Allen and I. D. Brown [Acta Cryst. (1991), A47, 655-685].                  #
#                                                                            #
# The current version of the core CIF dictionary is obtainable from          #
# ftp://ftp.iucr.org/pub/cif_core.dic.                                       #
#                                                                            #
# Software is freely available for graphical display of the structure(s)     #
# in this CIF. For information consult the CIF software page                 #
# http://www.iucr.org/resources/cif/software.                                #
#                                                                            #
# This file may be used for bona fide research purposes within the           #
# scientific community so long as proper attribution is given to the journal # 
# article from which it was obtained.                                        #
#                                                                            #
##############################################################################
data_I
_database_code_depnum_ccdc_archive 'CCDC 987495'
_audit_creation_method     SHELXL-2013
_chemical_name_systematic
;
Diaquabis(cinnamato-\k^2^<i>O</i>,<i>O</i>')cadmium
;
_chemical_name_common     ?
_chemical_formula_moiety     'C18 H18 Cd O6'
_chemical_formula_sum     'C18 H18 Cd O6'
_chemical_formula_iupac     '[Cd (C9 H7 O2)2 (H2 O)2]'
_chemical_formula_weight     442.72
_chemical_melting_point     ?
_shelx_space_group_comment
;
The symmetry employed for this shelxl refinement is uniquely defined
by the following loop, which should always be used as a source of
symmetry information in preference to the above space-group names.
They are only intended as comments.
;
_space_group_crystal_system     monoclinic
_space_group_name_H-M_alt     'C 2'
_space_group_name_Hall     'C 2y'
loop_
    _space_group_symop_operation_xyz
    'x, y, z'
    '-x, y, -z'
    'x+1/2, y+1/2, z'
    '-x+1/2, y+1/2, -z'
_cell_length_a     11.7872(12)
_cell_length_b     5.3498(5)
_cell_length_c     13.8817(14)
_cell_angle_alpha     90
_cell_angle_beta     99.9130(10)
_cell_angle_gamma     90
_cell_volume     862.30(15)
_cell_formula_units_Z     2
_cell_measurement_reflns_used     4501
_cell_measurement_theta_min     2.9793
_cell_measurement_theta_max     31.4283
_cell_measurement_temperature     100(2)
_exptl_crystal_description     plate
_exptl_crystal_colour     colourless
_exptl_crystal_size_max     0.280
_exptl_crystal_size_mid     0.086
_exptl_crystal_size_min     0.018
_exptl_crystal_density_diffrn     1.705
_exptl_crystal_density_meas     ?
_exptl_crystal_density_method     ?
_exptl_crystal_F_000     444
_exptl_absorpt_coefficient_mu     1.297
_exptl_absorpt_correction_type     multi-scan
_exptl_absorpt_process_details     '(SADABS; Bruker, 2012)'
_shelx_estimated_absorpt_T_min     0.6174
_shelx_estimated_absorpt_T_max     0.7462
_exptl_absorpt_correction_T_min     0.6174
_exptl_absorpt_correction_T_max     0.7462
_exptl_special_details     ?
_diffrn_ambient_temperature     100(2)
_diffrn_radiation_type     MoK\a
_diffrn_radiation_wavelength     0.71073
_diffrn_radiation_monochromator     graphite
_diffrn_measurement_device_type     'Bruker SMART APEX CCD'
_diffrn_measurement_method     '\w and \f scans'
_diffrn_detector_area_resol_mean     ?
_diffrn_reflns_number     5087
_diffrn_reflns_av_R_equivalents     0.0205
_diffrn_reflns_theta_min     2.979
_diffrn_reflns_theta_max     31.428
_diffrn_reflns_theta_full     25.242
_diffrn_measured_fraction_theta_max     0.938
_diffrn_measured_fraction_theta_full     0.998
_diffrn_reflns_limit_h_min     -17
_diffrn_reflns_limit_h_max     16
_diffrn_reflns_limit_k_min     -7
_diffrn_reflns_limit_k_max     7
_diffrn_reflns_limit_l_min     -20
_diffrn_reflns_limit_l_max     19
_refine_special_details     ?
_reflns_number_total     2531
_reflns_number_gt     2529
_reflns_threshold_expression     I>2\s(I)
_refine_ls_structure_factor_coef     Fsqd
_refine_ls_matrix_type     full
_refine_ls_R_factor_all     0.0198
_refine_ls_R_factor_gt     0.0197
_refine_ls_wR_factor_gt     0.0458
_refine_ls_wR_factor_ref     0.0459
_refine_ls_goodness_of_fit_ref     1.045
_refine_ls_restrained_S_all     1.045
_refine_ls_number_reflns     2531
_refine_ls_number_parameters     150
_refine_ls_number_restraints     3
_refine_ls_hydrogen_treatment     refall
_refine_ls_weighting_scheme     calc
_refine_ls_weighting_details
                      'w=1/[\s^2^(Fo^2^)+(0.0239P)^2^] where P=(Fo^2^+2Fc^2^)/3'
_atom_sites_solution_hydrogens     difmap
_atom_sites_solution_primary     direct
_atom_sites_solution_secondary     difmap
_refine_ls_shift/su_max     0.002
_refine_ls_shift/su_mean     0.000
_refine_diff_density_max     1.086
_refine_diff_density_min     -0.420
_refine_ls_extinction_method     none
_refine_ls_extinction_coef     .
_refine_ls_abs_structure_details
;
Flack parameter determined using 1059 quotients
[(<i>I</i>^+^)-(<i>I</i>^-^)]/[(<i>I</i>^+^)+(<i>I</i>^-^)]
(Parsons <i>et al.</i>, 2013)
;
_refine_ls_abs_structure_Flack     0.018(14)
loop_
    _atom_type_symbol
    _atom_type_description
    _atom_type_scat_dispersion_real
    _atom_type_scat_dispersion_imag
    _atom_type_scat_source
    'C' 'C' 0.0033 0.0016
                         'International Tables Vol C Tables 4.2.6.8 and 6.1.1.4'
    'H' 'H' 0.0000 0.0000
                         'International Tables Vol C Tables 4.2.6.8 and 6.1.1.4'
    'O' 'O' 0.0106 0.0060
                         'International Tables Vol C Tables 4.2.6.8 and 6.1.1.4'
    'Cd' 'Cd' -0.8075 1.2024
                         'International Tables Vol C Tables 4.2.6.8 and 6.1.1.4'
_computing_data_collection     'APEX2 (Bruker, 2012)'
_computing_cell_refinement     'SAINT (Bruker, 2012)'
_computing_data_reduction
;
SAINT (Bruker, 2012) and SHELXTL (Sheldrick, 2008)
;
_computing_structure_solution     'SHELXS97 (Sheldrick, 2008)'
_computing_structure_refinement
;
SHELXL2013 (Sheldrick, 2008) and <i>SHELXLE</i> (H\"ubschle <i>et
al.</i>, 2011)
;
_computing_molecular_graphics
;
Mercury (Macrae <i>et al.</i>, 2008) and PLATON (Spek, 2009)
;
_computing_publication_material     'publCIF (Westrip, 2010)'
loop_
    _atom_site_type_symbol
    _atom_site_label
    _atom_site_fract_x
    _atom_site_fract_y
    _atom_site_fract_z
    _atom_site_U_iso_or_equiv
    _atom_site_adp_type
    _atom_site_calc_flag
    _atom_site_occupancy
    _atom_site_disorder_assembly
    _atom_site_disorder_group
    Cd Cd1 1.0000 0.42839(2) 1.0000 0.00869(6) Uani d 1 . .
    O O3 0.90970(17) 0.1439(4) 1.07385(17) 0.0152(4) Uani d 1 . .
    H H3A 0.943(3) 0.013(5) 1.091(3) 0.020(10) Uiso d 1 . .
    H H3B 0.841(2) 0.127(10) 1.064(4) 0.044(14) Uiso d 1 . .
    O O1 0.96843(16) 0.7270(4) 0.87606(14) 0.0116(4) Uani d 1 . .
    C C1 0.8274(2) 1.4604(9) 0.65368(19) 0.0130(8) Uani d 1 . .
    H H1 0.910(3) 1.43(2) 0.661(2) 0.027(8) Uiso d 1 . .
    O O2 0.81721(16) 0.6060(4) 0.93838(15) 0.0129(4) Uani d 1 . .
    C C2 0.7702(3) 1.6408(5) 0.5914(2) 0.0160(5) Uani d 1 . .
    H H2 0.810(3) 1.741(8) 0.558(3) 0.013(9) Uiso d 1 . .
    C C3 0.6509(3) 1.6611(6) 0.5806(2) 0.0170(5) Uani d 1 . .
    H H3 0.615(3) 1.787(8) 0.540(3) 0.020(10) Uiso d 1 . .
    C C4 0.5903(3) 1.5009(6) 0.6322(2) 0.0180(6) Uani d 1 . .
    H H4 0.505(3) 1.511(7) 0.623(3) 0.021(10) Uiso d 1 . .
    C C5 0.6473(3) 1.3212(6) 0.6945(2) 0.0163(5) Uani d 1 . .
    H H5 0.605(3) 1.209(8) 0.726(3) 0.020(10) Uiso d 1 . .
    C C6 0.7674(2) 1.2971(5) 0.70604(19) 0.0116(5) Uani d 1 . .
    C C7 0.8322(2) 1.1060(5) 0.76880(19) 0.0113(5) Uani d 1 . .
    H H7 0.915(3) 1.100(7) 0.769(3) 0.019(10) Uiso d 1 . .
    C C8 0.7895(2) 0.9423(16) 0.82500(18) 0.0134(6) Uani d 1 . .
    H H8 0.708(3) 0.92(2) 0.831(3) 0.031(9) Uiso d 1 . .
    C C9 0.8621(2) 0.7486(5) 0.88228(19) 0.0097(4) Uani d 1 . .
loop_
    _atom_site_aniso_label
    _atom_site_aniso_U_11
    _atom_site_aniso_U_22
    _atom_site_aniso_U_33
    _atom_site_aniso_U_12
    _atom_site_aniso_U_13
    _atom_site_aniso_U_23
    Cd1 0.00734(9) 0.00637(10) 0.01212(10) 0.000 0.00096(6) 0.000
    O3 0.0085(9) 0.0093(9) 0.0282(11) 0.0011(7) 0.0046(8) 0.0044(8)
    O1 0.0089(8) 0.0106(9) 0.0152(9) 0.0004(7) 0.0022(7) 0.0007(7)
    C1 0.0150(10) 0.011(2) 0.0127(10) -0.0026(11) 0.0010(8) 0.0008(10)
    O2 0.0082(8) 0.0122(9) 0.0179(9) -0.0003(7) 0.0013(7) 0.0047(7)
    C2 0.0233(14) 0.0117(12) 0.0128(12) -0.0010(10) 0.0027(10) 0.0027(10)
    C3 0.0237(14) 0.0140(13) 0.0122(12) 0.0054(11) 0.0001(10) 0.0019(10)
    C4 0.0170(12) 0.0210(15) 0.0158(13) 0.0058(9) 0.0024(11) 0.0034(9)
    C5 0.0158(12) 0.0182(13) 0.0152(13) 0.0025(10) 0.0038(11) 0.0040(10)
    C6 0.0142(12) 0.0113(13) 0.0091(11) 0.0020(9) 0.0013(9) -0.0010(9)
    C7 0.0118(11) 0.0110(12) 0.0104(11) 0.0014(9) -0.0002(9) 0.0001(9)
    C8 0.0109(9) 0.0130(15) 0.0158(9) 0.0069(19) 0.0015(7) 0.0020(19)
    C9 0.0100(11) 0.0082(11) 0.0103(11) -0.0015(9) -0.0003(9) -0.0012(9)
_geom_special_details
;
All e.s.d.'s (except the e.s.d. in the dihedral angle between two l.s. planes)
are estimated using the full covariance matrix. The cell e.s.d.'s are taken
into account individually in the estimation of e.s.d.'s in distances, angles
and torsion angles; correlations between e.s.d.'s in cell parameters are only
used when they are defined by crystal symmetry. An approximate (isotropic)
treatment of cell e.s.d.'s is used for estimating e.s.d.'s involving l.s.
planes.
;
loop_
    _geom_bond_atom_site_label_1
    _geom_bond_atom_site_label_2
    _geom_bond_site_symmetry_2
    _geom_bond_distance
    _geom_bond_publ_flag
    Cd1 O3 2_757 2.208(2) ?
    Cd1 O3 . 2.208(2) ?
    Cd1 O1 2_757 2.330(2) ?
    Cd1 O1 . 2.330(2) ?
    Cd1 O2 . 2.3753(19) ?
    Cd1 O2 2_757 2.375(2) ?
    Cd1 C9 . 2.708(3) ?
    Cd1 C9 2_757 2.708(3) ?
    O3 H3A . 0.82(2) ?
    O3 H3B . 0.80(2) ?
    O1 C9 . 1.276(3) ?
    C1 C2 . 1.390(5) ?
    C1 C6 . 1.403(5) ?
    C1 H1 . 0.98(4) ?
    O2 C9 . 1.269(3) ?
    C2 C3 . 1.392(4) ?
    C2 H2 . 0.89(4) ?
    C3 C4 . 1.391(4) ?
    C3 H3 . 0.94(4) ?
    C4 C5 . 1.386(4) ?
    C4 H4 . 0.99(4) ?
    C5 C6 . 1.403(4) ?
    C5 H5 . 0.93(4) ?
    C6 C7 . 1.469(4) ?
    C7 C8 . 1.328(7) ?
    C7 H7 . 0.98(4) ?
    C8 C9 . 1.485(7) ?
    C8 H8 . 0.99(4) ?
loop_
    _geom_angle_atom_site_label_1
    _geom_angle_atom_site_label_2
    _geom_angle_atom_site_label_3
    _geom_angle_site_symmetry_1
    _geom_angle_site_symmetry_3
    _geom_angle
    _geom_angle_publ_flag
    O3 Cd1 O3 2_757 . 92.86(11) ?
    O3 Cd1 O1 2_757 2_757 141.89(7) ?
    O3 Cd1 O1 . 2_757 99.10(8) ?
    O3 Cd1 O1 2_757 . 99.10(8) ?
    O3 Cd1 O1 . . 141.89(7) ?
    O1 Cd1 O1 2_757 . 93.45(10) ?
    O3 Cd1 O2 2_757 . 126.04(8) ?
    O3 Cd1 O2 . . 87.88(7) ?
    O1 Cd1 O2 2_757 . 90.65(7) ?
    O1 Cd1 O2 . . 55.96(7) ?
    O3 Cd1 O2 2_757 2_757 87.88(7) ?
    O3 Cd1 O2 . 2_757 126.04(8) ?
    O1 Cd1 O2 2_757 2_757 55.96(7) ?
    O1 Cd1 O2 . 2_757 90.65(7) ?
    O2 Cd1 O2 . 2_757 132.85(10) ?
    O3 Cd1 C9 2_757 . 116.30(8) ?
    O3 Cd1 C9 . . 115.41(8) ?
    O1 Cd1 C9 2_757 . 90.85(7) ?
    O1 Cd1 C9 . . 28.08(7) ?
    O2 Cd1 C9 . . 27.95(7) ?
    O2 Cd1 C9 2_757 . 112.16(8) ?
    O3 Cd1 C9 2_757 2_757 115.41(8) ?
    O3 Cd1 C9 . 2_757 116.30(8) ?
    O1 Cd1 C9 2_757 2_757 28.08(7) ?
    O1 Cd1 C9 . 2_757 90.85(8) ?
    O2 Cd1 C9 . 2_757 112.16(8) ?
    O2 Cd1 C9 2_757 2_757 27.96(7) ?
    C9 Cd1 C9 . 2_757 101.50(11) ?
    Cd1 O3 H3A . . 119(3) ?
    Cd1 O3 H3B . . 123(4) ?
    H3A O3 H3B . . 112(5) ?
    C9 O1 Cd1 . . 92.64(15) ?
    C2 C1 C6 . . 121.4(3) ?
    C2 C1 H1 . . 124(5) ?
    C6 C1 H1 . . 114(5) ?
    C9 O2 Cd1 . . 90.74(15) ?
    C1 C2 C3 . . 119.6(3) ?
    C1 C2 H2 . . 120(3) ?
    C3 C2 H2 . . 121(2) ?
    C4 C3 C2 . . 119.7(3) ?
    C4 C3 H3 . . 122(2) ?
    C2 C3 H3 . . 118(2) ?
    C5 C4 C3 . . 120.8(3) ?
    C5 C4 H4 . . 120(2) ?
    C3 C4 H4 . . 120(2) ?
    C4 C5 C6 . . 120.4(3) ?
    C4 C5 H5 . . 119(3) ?
    C6 C5 H5 . . 120(3) ?
    C5 C6 C1 . . 118.2(3) ?
    C5 C6 C7 . . 122.9(3) ?
    C1 C6 C7 . . 118.9(3) ?
    C8 C7 C6 . . 126.6(3) ?
    C8 C7 H7 . . 117(2) ?
    C6 C7 H7 . . 116(2) ?
    C7 C8 C9 . . 122.2(2) ?
    C7 C8 H8 . . 127(5) ?
    C9 C8 H8 . . 111(5) ?
    O2 C9 O1 . . 120.3(2) ?
    O2 C9 C8 . . 119.0(3) ?
    O1 C9 C8 . . 120.6(2) ?
    O2 C9 Cd1 . . 61.30(13) ?
    O1 C9 Cd1 . . 59.28(13) ?
    C8 C9 Cd1 . . 174.6(3) ?
loop_
    _geom_hbond_atom_site_label_D
    _geom_hbond_atom_site_label_H
    _geom_hbond_atom_site_label_A
    _geom_hbond_site_symmetry_A
    _geom_hbond_distance_DH
    _geom_hbond_distance_HA
    _geom_hbond_distance_DA
    _geom_hbond_angle_DHA
    O3 H3A O1 2_747 0.82(2) 1.86(2) 2.679(3) 174(4)
    O3 H3B O2 4_647 0.80(2) 1.86(3) 2.658(3) 171(5)
    . . . . . . . .
_shelx_hkl_checksum     68784
_shelx_hkl_file
;
  -2   0   0 208.240   7.654   2
   2   0   0 216.627   8.295   3
  -2   0   0 227.701   7.525   1
  -4   0   0 733.043  24.591   2
  -4   0   0 831.900  25.099   1
   4   0   0 780.480  26.536   3
   6   0   0 2535.53   81.27   3
  -6   0   0 2611.14   76.48   2
  -6   0   0 2787.35   80.20   1
  -8   0   0 675.667  26.440   2
   8   0   0 709.012  28.726   3
  -8   0   0 786.026  24.854   1
  10   0   0 696.732  29.408   3
 -10   0   0 660.466  27.153   2
  12   0   0 867.970  37.315   3
 -12   0   0 849.287  34.544   2
 -14   0   0 315.884  19.783   2
  14   0   0 320.686  21.317   3
 -16   0   0 62.4109 11.3709   2
  16   0   0 54.9586 11.5024   3
   1  -1   0 763.767  24.105   3
  -1   1   0 773.078  22.636   2
   1   1   0 797.354  23.833   3
   1   1   0 774.380  22.824   2
   1   1   0 793.305  25.024   1
  -1   1   0 769.374  25.154   1
   3  -1   0 2199.41   67.31   3
  -3  -1   0 2278.91   68.14   1
   3   1   0 2225.47   63.34   2
  -3   1   0 2215.37   62.58   2
   3   1   0 2212.55   66.62   3
  -3   1   0 2338.44   68.62   1
   5  -1   0 3355.07  104.52   3
  -5  -1   0 3465.79  104.93   1
   5   1   0 3556.89  104.01   3
   5   1   0 3465.35   98.31   2
  -5   1   0 3482.52   97.45   2
  -5   1   0 3584.19  105.30   1
   7  -1   0 1147.82   41.23   3
  -7  -1   0 1145.07   38.82   2
  -7  -1   0 1113.76   38.24   1
   7   1   0 1157.68   40.30   3
  -7   1   0 1155.57   37.47   2
  -7   1   0 1268.46   38.47   1
   9  -1   0 774.633  30.576   3
  -9  -1   0 690.425  27.931   2
   9   1   0 672.003  28.679   3
  -9   1   0 697.678  26.767   2
  11  -1   0 900.007  36.735   3
 -11  -1   0 873.672  34.323   2
  11   1   0 801.773  34.843   3
 -11   1   0 807.949  32.405   2
 -13  -1   0 432.703  23.209   2
  13  -1   0 470.727  25.720   3
  13   1   0 406.888  23.477   3
 -13   1   0 406.526  21.999   2
  15  -1   0 233.488  19.542   3
 -15  -1   0 260.133  19.137   2
 -15   1   0 257.504  17.981   2
  15   1   0 244.615  19.020   3
   0  -2   0 162.954   8.335   3
   0   2   0 228.888   8.604   2
   0   2   0 208.549   9.806   1
   2  -2   0 1608.50   48.09   3
   2   2   0 1531.40   45.22   2
   2   2   0 1508.49   49.46   1
  -2   2   0 1565.73   44.84   2
   2   2   0 1524.30   47.24   3
  -2   2   0 1535.81   49.99   1
  -4  -2   0 2316.91   69.29   1
   4  -2   0 2164.81   67.77   3
   4   2   0 2167.32   66.51   3
   4   2   0 2145.21   63.81   2
  -4   2   0 2174.80   62.87   2
  -4   2   0 2161.11   69.16   1
  -6  -2   0 1145.94   36.99   1
   6  -2   0 1055.67   38.23   3
  -6   2   0 1051.92   37.04   1
   6   2   0 1064.53   35.94   2
  -6   2   0 1077.89   34.65   2
   6   2   0 1053.20   36.79   3
   8  -2   0 899.014  36.277   3
  -8  -2   0 1074.38   34.16   1
  -8   2   0 910.253  32.659   2
   8   2   0 907.867  34.919   3
  -8   2   0 943.205  33.895   1
  10  -2   0 1068.40   43.86   3
 -10  -2   0 1062.85   41.34   2
  10   2   0 1128.39   42.33   3
 -10   2   0 1210.76   40.14   2
 -12  -2   0 443.155  24.615   2
  12  -2   0 468.213  26.146   3
  12   2   0 465.948  24.357   3
 -12   2   0 490.100  23.087   2
 -14  -2   0 553.426  29.379   2
  14  -2   0 551.851  30.915   3
  14   2   0 511.638  28.231   3
  16   2   0 361.227  24.397   3
   1  -3   0 3239.02   96.94   3
  -1  -3   0 3373.74   96.93   3
   1   3   0 3236.20  101.68   1
  -1   3   0 3278.28   91.19   2
   1   3   0 3221.00   91.60   2
  -1   3   0 3128.41  101.65   1
   3  -3   0 1473.42   46.07   3
  -3   3   0 1379.43   42.14   2
   3   3   0 1363.32   44.69   3
  -3   3   0 1382.41   48.05   1
   3   3   0 1372.03   43.33   2
   5  -3   0 501.835  21.569   3
  -5  -3   0 526.526  21.672   1
   5   3   0 479.198  20.181   2
  -5   3   0 493.949  21.671   1
   5   3   0 490.382  19.943   3
  -5   3   0 514.800  19.463   2
  -7  -3   0 2212.93   71.70   1
   7  -3   0 2157.75   72.33   3
   7   3   0 2175.00   68.22   2
   7   3   0 2196.53   70.15   3
  -7   3   0 2138.57   66.03   2
  -7   3   0 2204.56   72.30   1
   9  -3   0 363.733  20.031   3
  -9   3   0 315.800  16.751   1
   9   3   0 318.454  17.446   3
   9   3   0 302.916  17.805   2
  -9   3   0 306.937  16.207   2
  11  -3   0 528.403  28.386   3
 -11  -3   0 526.107  27.331   2
  11   3   0 563.048  26.693   3
 -13  -3   0 442.707  26.473   2
  13  -3   0 394.581  26.067   3
  13   3   0 422.465  24.264   3
   0  -4   0 1646.99   51.97   3
   0   4   0 1569.46   48.89   2
   0   4   0 1561.71   55.92   1
   2  -4   0 1234.47   41.45   3
  -2  -4   0 1207.10   40.47   3
   2   4   0 1192.37   44.23   1
  -2   4   0 1194.78   38.14   2
  -2   4   0 1191.06   44.61   1
   2   4   0 1189.99   39.24   2
   4  -4   0 878.342  33.364   3
  -4  -4   0 833.604  35.028   1
  -4   4   0 893.601  35.677   1
   4   4   0 918.142  32.203   2
  -4   4   0 914.224  30.159   2
   4   4   0 883.563  31.966   3
   6  -4   0 679.538  29.167   3
  -6  -4   0 697.560  29.531   1
   6   4   0 674.393  27.910   2
  -6   4   0 665.955  29.725   1
   6   4   0 698.436  27.653   3
  -6   4   0 714.807  25.860   2
  -8  -4   0 438.704  22.630   1
   8  -4   0 471.047  23.866   3
   8   4   0 461.715  22.324   3
  -8   4   0 475.979  23.263   1
   8   4   0 407.058  21.928   2
  10  -4   0 691.248  33.502   3
  10   4   0 696.458  32.059   2
 -12  -4   0 425.337  26.384   2
  12  -4   0 457.157  27.885   3
   1  -5   0 439.113  18.863   3
   1   5   0 372.489  17.416   2
  -1   5   0 344.604  20.746   1
   1   5   0 386.708  21.500   1
  -1   5   0 354.317  16.674   2
   3  -5   0 538.895  24.042   3
  -3  -5   0 523.599  27.414   1
  -3   5   0 547.479  27.371   1
   3   5   0 556.221  23.395   2
  -5  -5   0 691.923  32.335   1
   5  -5   0 703.273  30.091   3
  -5   5   0 685.202  32.230   1
   5   5   0 682.991  28.698   2
   7  -5   0 505.559  25.715   3
  -7  -5   0 491.296  25.370   1
   7   5   0 482.109  24.469   2
  -7   5   0 489.755  26.071   1
   9  -5   0 329.367  21.671   3
  -9   5   0 294.432  19.934   1
   9   5   0 321.864  20.427   2
  11  -5   0 607.293  33.429   3
   0   6   0 1141.88   48.84   1
  -2  -6   0 439.711  26.413   1
   2   6   0 344.734  18.811   2
  -2   6   0 369.558  23.694   1
  -4  -6   0 574.983  31.531   1
  -4   6   0 603.818  31.712   1
   4   6   0 559.973  26.360   2
  -6  -6   0 652.944  34.992   1
   6   6   0 806.056  33.848   2
  -6   6   0 769.179  37.378   1
  -8   6   0 277.947  21.290   1
   8   6   0 283.846  19.705   2
  10   6   0 356.364  24.105   2
  -1  -7   0 720.550  40.260   1
  -3  -7   0 463.632  30.739   1
  -3   7   0 456.178  29.710   1
  -5  -7   0 192.401  19.691   1
  -5   7   0 203.416  20.032   1
 -16   0   1 147.270  17.186   2
  16   0  -1 126.992  17.144   3
  14   0  -1 299.603  20.566   3
 -14   0   1 281.512  18.634   2
  12   0  -1 415.565  22.937   3
 -12   0   1 430.973  21.877   2
 -10   0   1 1524.86   51.23   2
  10   0  -1 1550.34   54.92   3
   8   0  -1 842.274  31.842   3
  -8   0   1 822.709  29.774   2
   6   0  -1 5067.56  151.30   3
  -6   0   1 5174.48  142.28   2
  -4   0   1 237.745   9.874   2
   4   0  -1 224.172  10.361   3
   2   0  -1 7658.53  218.86   3
  -2   0   1 7157.13  206.26   2
   0   0   1 -3.0932  0.2482   2
   0   0  -1 -2.8579  0.3822   1
   0   0  -1 -2.6883  0.3685   3
   2   0   1 3273.97   89.33   2
   2   0   1 3217.85   95.21   3
  -2   0  -1 3384.89   98.39   1
   4   0   1 5721.18  170.63   3
  -4   0  -1 6035.23  176.97   1
  -4   0  -1 5911.20  160.56   2
   6   0   1 260.935  13.229   3
  -6   0  -1 285.931  11.752   1
  -6   0  -1 249.859  11.893   2
  -8   0  -1 307.005  14.929   2
   8   0   1 303.783  16.086   3
  -8   0  -1 338.926  13.705   1
 -10   0  -1 766.074  29.773   2
  10   0   1 769.996  32.277   3
 -12   0  -1 350.577  19.507   2
  12   0   1 389.700  21.812   3
 -14   0  -1 233.685  16.953   2
  14   0   1 261.208  18.836   3
  16   0   1 631.234  34.672   3
 -16   0  -1 604.614  31.244   2
 -17   1   1 320.234  22.445   2
 -15  -1   1 350.923  22.900   2
  15  -1  -1 382.287  24.824   3
 -15   1   1 369.328  22.148   2
  15   1  -1 397.639  24.421   3
  13  -1  -1 661.399  32.450   3
 -13  -1   1 688.101  30.973   2
  13   1  -1 636.010  31.119   3
 -13   1   1 635.550  29.179   2
  11  -1  -1 482.895  25.175   3
 -11  -1   1 539.175  24.718   2
 -11   1   1 541.120  23.831   2
  11   1  -1 510.296  24.975   3
  -9  -1   1 799.464  30.806   2
   9  -1  -1 818.008  32.639   3
   9   1  -1 802.737  31.962   3
  -9   1   1 806.619  29.914   2
   7  -1  -1 1332.83   46.89   3
  -7  -1   1 1293.34   43.98   2
   7   1  -1 1374.46   46.34   3
  -7   1   1 1373.45   43.45   2
  -7   1   1 1480.46   43.76   1
  -5  -1   1 1630.38   49.76   2
   5  -1  -1 1582.62   52.39   3
  -5  -1   1 1624.15   50.34   1
   5   1  -1 1635.83   51.94   3
  -5   1   1 1715.36   51.08   1
  -5   1   1 1679.08   48.84   2
   3  -1  -1 3280.01   96.74   3
   3   1  -1 3316.36   96.60   3
  -3   1   1 3283.21   98.55   1
   3   1  -1 3323.93   91.16   2
  -3   1   1 3257.37   90.96   2
   1  -1  -1 4361.94  125.93   3
  -1   1   1 4492.72  130.95   1
   1   1  -1 4391.51  126.88   3
  -1   1   1 4396.43  119.65   2
   1   1  -1 4353.02  118.77   2
   1   1  -1 4438.24  130.69   1
   1  -1   1 1238.90   38.03   3
  -1  -1  -1 1237.02   39.26   1
   1   1   1 1222.80   36.25   3
   1   1   1 1221.05   35.61   2
  -1   1  -1 1272.84   34.29   2
  -1   1  -1 1249.73   39.17   1
   3  -1   1 2243.33   66.54   3
  -3  -1  -1 2304.80   67.75   1
   3   1   1 2183.93   65.27   3
  -3   1  -1 2158.10   61.07   2
   3   1   1 2122.14   62.22   2
  -3   1  -1 2199.73   67.80   1
   5  -1   1 1708.43   55.83   3
  -5  -1  -1 1772.89   55.61   1
  -5   1  -1 1782.82   55.56   1
   5   1   1 1733.71   52.21   2
   5   1   1 1754.17   54.88   3
  -5   1  -1 1770.98   51.19   2
   7  -1   1 1762.31   59.62   3
  -7  -1  -1 1769.95   58.36   1
   7   1   1 1802.20   58.74   3
  -7   1  -1 1804.93   54.71   2
  -7   1  -1 1913.04   58.16   1
   9  -1   1 854.596  34.866   3
  -9  -1  -1 868.464  32.695   2
  -9   1  -1 927.236  31.261   1
  -9   1  -1 860.088  31.229   2
   9   1   1 819.000  33.244   3
  11  -1   1 1275.82   47.93   3
 -11  -1  -1 1175.74   44.05   2
  11   1   1 1150.82   45.61   3
 -11   1  -1 1235.41   42.86   2
 -13  -1  -1 317.144  19.275   2
  13  -1   1 300.501  20.409   3
  13   1   1 297.875  19.387   3
 -13   1  -1 267.622  17.243   2
  15  -1   1 328.600  23.995   3
 -15  -1  -1 401.997  24.119   2
  15   1   1 385.239  24.374   3
 -15   1  -1 404.808  23.109   2
  16   2  -1 339.286  23.696   3
  14  -2  -1 608.854  32.405   3
 -14  -2   1 631.626  31.381   2
 -14   2   1 601.578  29.224   2
  14   2  -1 569.187  30.353   3
 -12  -2   1 334.208  20.832   2
  12  -2  -1 365.125  22.222   3
 -12   2   1 364.745  19.746   2
  12   2  -1 383.427  21.437   3
  10  -2  -1 375.312  20.631   3
 -10  -2   1 366.696  19.623   2
  10   2  -1 347.028  18.996   3
 -10   2   1 347.057  17.765   2
   8  -2  -1 875.522  34.844   3
  -8  -2   1 918.726  33.840   2
   8   2  -1 887.662  33.699   3
  -8   2   1 900.868  31.684   1
  -8   2   1 881.097  31.767   2
  -6  -2   1 1053.81   34.62   1
   6  -2  -1 1048.19   36.73   3
  -6   2   1 1009.70   35.05   1
  -6   2   1 1006.80   33.55   2
   6   2  -1 1018.62   34.48   2
   6   2  -1 1001.24   35.52   3
   4  -2  -1 2587.72   77.08   3
  -4   2   1 2499.67   78.66   1
   4   2  -1 2480.02   76.49   3
   4   2  -1 2492.09   72.76   2
  -4   2   1 2568.13   72.67   2
   2  -2  -1 702.842  22.807   3
  -2   2   1 682.295  22.318   2
   2   2  -1 652.475  23.774   1
   2   2  -1 682.611  23.311   3
   2   2  -1 679.540  21.750   2
  -2   2   1 661.677  24.160   1
   0  -2  -1 586.490  18.249   3
   0  -2   1 534.848  19.418   3
   0   2   1 535.103  20.389   1
   0   2   1 548.854  18.413   2
   0   2  -1 531.828  20.403   1
   0   2  -1 545.684  17.302   2
   2  -2   1 1057.05   32.70   3
  -2  -2  -1 1026.50   33.78   1
  -2   2  -1 973.448  28.721   2
  -2   2  -1 906.866  33.212   1
   2   2   1 939.127  30.215   3
   2   2   1 939.019  30.313   2
  -4  -2  -1 3078.78   96.85   1
   4  -2   1 3025.05   94.85   3
  -4   2  -1 3191.76   87.53   2
   4   2   1 3144.52   89.39   2
  -4   2  -1 3146.06   97.37   1
   4   2   1 3222.08   93.07   3
  -6  -2  -1 1322.05   44.53   1
   6  -2   1 1262.45   45.21   3
  -6   2  -1 1325.59   40.81   2
   6   2   1 1332.47   43.01   2
  -6   2  -1 1347.23   45.06   1
   6   2   1 1322.96   43.66   3
   8  -2   1 2005.40   67.11   3
  -8  -2  -1 2105.31   65.18   1
  -8   2  -1 2013.83   64.94   1
  -8   2  -1 1915.14   60.02   2
   8   2   1 1974.11   62.68   2
   8   2   1 1850.65   63.99   3
  10  -2   1 695.121  32.249   3
 -10  -2  -1 685.747  30.492   2
 -10   2  -1 759.641  28.470   2
  10   2   1 722.837  30.255   3
 -12  -2  -1 279.744  19.068   2
  12  -2   1 296.690  20.390   3
 -12   2  -1 325.682  17.855   2
  12   2   1 313.732  18.951   3
  14  -2   1 698.104  36.634   3
 -14  -2  -1 771.637  35.724   2
  14   2   1 694.503  34.231   3
  16   2   1 256.315  20.106   3
  15  -3  -1 229.075  20.393   3
 -15  -3   1 200.431  22.444   2
  15   3  -1 205.085  18.111   3
 -13  -3   1 814.148  37.554   2
  13  -3  -1 719.216  37.152   3
  13   3  -1 822.527  36.835   3
  11  -3  -1 182.410  15.582   3
 -11  -3   1 191.213  15.726   2
 -11   3   1 236.813  15.181   2
  11   3  -1 233.481  15.841   3
   9  -3  -1 1286.95   49.32   3
  -9   3   1 1320.23   46.61   1
   9   3  -1 1312.79   47.61   3
  -9   3   1 1321.86   45.17   2
   7  -3  -1 1586.44   54.49   3
  -7  -3   1 1636.04   53.06   1
   7   3  -1 1597.12   53.12   3
   7   3  -1 1509.74   51.13   2
  -7   3   1 1554.54   50.33   2
  -7   3   1 1521.13   53.51   1
  -5  -3   1 414.432  17.344   1
   5  -3  -1 407.105  17.425   3
  -5   3   1 325.622  16.577   1
   5   3  -1 350.016  16.106   2
  -5   3   1 325.459  15.415   2
   5   3  -1 338.639  16.005   3
   3  -3  -1 3705.41  109.52   3
   3   3  -1 3702.75  113.78   1
   3   3  -1 3604.77  109.79   3
  -3   3   1 3653.37  114.39   1
   3   3  -1 3715.17  103.64   2
  -3   3   1 3627.40  103.42   2
  -1  -3   1 1753.86   53.83   3
   1  -3  -1 1759.54   52.46   3
   1   3  -1 1679.95   56.10   1
   1   3  -1 1668.71   49.70   2
  -1   3   1 1640.12   56.26   1
  -1   3   1 1645.24   50.26   2
  -1  -3  -1 2826.41   83.30   3
   1  -3   1 2855.94   85.62   3
  -1   3  -1 2900.35   78.80   2
   1   3   1 2768.44   88.91   1
  -1   3  -1 2724.48   88.94   1
   1   3   1 2737.57   80.36   2
   3  -3   1 1234.96   40.73   3
  -3  -3  -1 1140.71   42.04   1
  -3   3  -1 1231.33   36.07   2
   3   3   1 1167.60   38.15   2
   3   3   1 1172.30   38.12   3
  -3   3  -1 1173.89   42.23   1
   5  -3   1 939.990  34.522   3
  -5  -3  -1 930.980  34.490   1
   5   3   1 916.556  31.752   3
   5   3   1 906.033  32.432   2
  -5   3  -1 924.429  30.195   2
  -5   3  -1 908.026  34.824   1
  -7  -3  -1 533.293  22.392   1
   7  -3   1 520.167  23.640   3
  -7   3  -1 449.917  19.284   2
  -7   3  -1 487.923  22.304   1
   7   3   1 465.347  21.766   2
   7   3   1 499.719  21.032   3
   9  -3   1 895.424  39.693   3
  -9   3  -1 921.033  36.404   2
  -9   3  -1 1028.98   38.40   1
   9   3   1 1033.43   38.57   2
   9   3   1 1052.44   38.21   3
  11  -3   1 387.496  24.046   3
 -11  -3  -1 386.476  23.232   2
  11   3   1 418.302  22.018   3
 -13  -3  -1 353.415  23.413   2
  13  -3   1 331.789  23.668   3
  14  -4  -1 241.227  20.919   3
 -12  -4   1 528.099  29.222   2
  12  -4  -1 493.102  28.849   3
  10  -4  -1 794.174  36.490   3
 -10  -4   1 784.274  35.779   2
  10   4  -1 793.125  34.360   3
   8  -4  -1 868.808  37.479   3
   8   4  -1 979.550  37.179   3
  -8   4   1 900.152  34.472   2
   8   4  -1 976.108  36.909   2
  -8   4   1 914.965  37.123   1
  -6  -4   1 493.044  23.449   1
   6  -4  -1 511.802  23.398   3
   6   4  -1 514.483  22.715   3
  -6   4   1 503.914  21.298   2
  -6   4   1 523.804  24.109   1
   6   4  -1 508.676  22.676   2
   4  -4  -1 849.710  32.388   3
  -4   4   1 921.268  30.793   2
  -4   4   1 857.555  34.925   1
   4   4  -1 901.373  31.486   2
   4   4  -1 847.877  32.166   3
  -2  -4   1 1472.44   49.43   3
   2  -4  -1 1498.31   48.64   3
   2   4  -1 1471.32   52.69   1
  -2   4   1 1514.73   53.45   1
  -2   4   1 1520.12   46.76   2
   2   4  -1 1471.61   46.50   2
   0  -4  -1 1202.91   37.15   3
   0  -4   1 1143.65   38.72   3
   0   4  -1 1067.37   41.28   1
   0   4   1 1059.00   41.19   1
   0   4  -1 1068.78   35.02   2
   0   4   1 1068.54   36.19   2
   2  -4   1 1203.68   41.26   3
  -2  -4  -1 1230.82   38.88   3
  -2  -4  -1 1143.64   44.45   1
  -2   4  -1 1093.01   43.47   1
   2   4   1 1158.30   38.98   2
  -2   4  -1 1183.59   36.77   2
   4  -4   1 1069.47   39.95   3
  -4  -4  -1 1090.98   42.23   1
  -4   4  -1 1155.20   35.08   2
  -4   4  -1 1073.02   41.92   1
   4   4   1 1090.04   37.07   3
   4   4   1 1065.29   37.92   2
   6  -4   1 340.882  18.876   3
  -6  -4  -1 311.737  17.894   1
   6   4   1 335.623  17.743   2
  -6   4  -1 352.632  19.059   1
   8  -4   1 506.345  26.311   3
  -8  -4  -1 504.514  24.621   1
   8   4   1 515.332  24.964   2
  -8   4  -1 549.791  25.783   1
  10  -4   1 938.007  40.278   3
  10   4   1 761.914  35.732   2
  12  -4   1 365.503  25.116   3
 -12  -4  -1 368.205  24.787   2
 -11  -5   1 471.757  28.417   2
  11  -5  -1 489.191  28.789   3
   9  -5  -1 122.828  14.937   3
   9   5  -1 129.978  14.715   2
  -9   5   1 133.020  13.046   1
   7  -5  -1 494.792  24.535   3
  -7  -5   1 450.082  24.189   1
   7   5  -1 471.113  23.585   2
  -7   5   1 471.046  25.443   1
   5  -5  -1 824.722  31.974   3
  -5  -5   1 720.572  33.462   1
  -5   5   1 770.817  34.567   1
   5   5  -1 727.512  30.143   2
   3  -5  -1 538.715  23.809   3
  -3   5   1 549.972  27.643   1
   3   5  -1 592.146  23.752   2
   3   5  -1 590.374  27.627   1
  -3   5   1 565.927  22.840   2
  -1  -5   1 150.917  10.825   3
   1   5  -1 164.120  10.298   2
  -1   5   1 156.461  10.473   2
   1   5  -1 171.759  13.770   1
  -1   5   1 159.304  13.326   1
   1  -5   1 676.520  27.181   3
  -1   5  -1 625.693  29.925   1
  -1   5  -1 626.821  23.583   2
   1   5   1 610.233  25.237   2
   3  -5   1 663.006  28.178   3
  -3  -5  -1 650.858  31.272   1
   3   5   1 672.284  27.124   2
  -3   5  -1 647.625  30.993   1
   5  -5   1 780.433  32.406   3
  -5  -5  -1 712.048  33.504   1
   5   5   1 737.113  30.696   2
  -5   5  -1 723.725  33.831   1
   7  -5   1 729.673  33.249   3
  -7  -5  -1 696.308  33.127   1
  -7   5  -1 719.467  33.955   1
   7   5   1 735.557  32.006   2
   9  -5   1 474.517  27.340   3
   9   5   1 503.233  26.726   2
  -9   5  -1 516.442  27.418   1
  11  -5   1 493.816  29.881   3
  -8   6   1 490.623  28.588   1
   8   6  -1 472.463  26.074   2
  -6  -6   1 613.966  32.571   1
  -6   6   1 629.562  33.332   1
   6   6  -1 689.537  30.266   2
  -4  -6   1 312.317  21.276   1
  -4   6   1 242.367  19.379   1
   4   6  -1 268.894  16.491   2
  -2   6   1 925.585  42.284   1
   0   6  -1 1055.65   45.80   1
   0   6   1 1035.55   38.32   2
  -2  -6  -1 71.5454 12.3800   1
   2   6   1 74.3900  9.5021   2
  -2   6  -1 79.5019 12.3159   1
  -4  -6  -1 577.668  31.835   1
   4   6   1 612.668  27.759   2
  -4   6  -1 609.924  32.298   1
  -6  -6  -1 656.238  33.446   1
   6   6   1 625.141  30.277   2
  -6   6  -1 654.695  34.095   1
   8  -6   1 272.012  20.749   3
   8   6   1 286.210  19.947   2
  -8   6  -1 265.634  20.817   1
  10  -6   1 397.516  27.155   3
  10   6   1 408.454  26.954   2
  -5  -7   1 336.492  25.475   1
  -3  -7   1 383.778  27.305   1
   1  -7  -1 405.441  29.162   1
  -1  -7  -1 608.551  36.498   1
  -1   7  -1 624.776  35.468   1
  -3  -7  -1 533.052  33.009   1
  -3   7  -1 511.106  31.777   1
  -5  -7  -1 297.115  23.678   1
  -5   7  -1 270.115  23.219   1
   5   7   1 291.060  20.635   2
   7   7   1 199.397  17.499   2
 -16   0   2 810.926  37.523   2
  16   0  -2 752.174  38.807   3
 -14   0   2 187.322  14.969   2
  14   0  -2 190.567  16.257   3
  12   0  -2 616.763  29.920   3
 -12   0   2 646.010  28.426   2
 -10   0   2 1423.44   47.89   2
  10   0  -2 1374.59   50.40   3
  -8   0   2 2537.39   75.61   2
   8   0  -2 2496.99   80.11   3
   6   0  -2 1256.34   41.63   3
  -6   0   2 1217.94   39.10   2
   4   0  -2 1274.25   40.02   3
  -4   0   2 1232.85   37.71   2
  -2   0   2 9576.16  273.29   2
   2   0  -2 9932.98  286.44   3
   2   0  -2 9999.99  290.60   1
   0   0  -2 1857.68   59.11   1
   0   0   2 2023.39   52.99   2
   2   0   2 1053.58   32.61   3
  -2   0  -2 1053.01   34.53   1
   2   0   2 1071.18   30.26   2
   4   0   2 1922.69   59.59   3
   4   0   2 1903.50   55.40   2
  -4   0  -2 2010.56   61.34   1
  -6   0  -2 1271.06   39.74   2
   6   0   2 1223.71   42.58   3
  -6   0  -2 1309.01   42.43   1
  -8   0  -2 109.742   8.391   2
   8   0   2 115.028   9.384   3
  -8   0  -2 134.068   8.222   1
  10   0   2 690.217  29.999   3
 -10   0  -2 693.758  27.796   2
 -12   0  -2 451.289  22.534   2
  12   0   2 477.801  25.071   3
 -14   0  -2 456.475  24.635   2
  14   0   2 475.782  27.210   3
  16   0   2 172.535  20.791   3
 -16   0  -2 134.717  15.861   2
 -17   1   2 415.743  26.319   2
 -15  -1   2 271.305  19.657   2
  15  -1  -2 266.873  20.803   3
 -15   1   2 248.754  17.824   2
  15   1  -2 237.267  18.739   3
  13  -1  -2 437.463  25.084   3
 -13  -1   2 429.482  23.829   2
 -13   1   2 451.509  23.027   2
  13   1  -2 461.404  24.865   3
  11  -1  -2 648.921  29.835   3
 -11  -1   2 657.332  28.373   2
  11   1  -2 684.209  29.968   3
 -11   1   2 638.643  27.544   2
  -9  -1   2 608.784  25.374   2
   9  -1  -2 629.715  26.925   3
   9   1  -2 600.702  26.194   3
  -9   1   2 622.852  24.873   2
  -7  -1   2 1343.07   43.16   2
   7  -1  -2 1256.06   44.99   3
   7   1  -2 1277.92   44.83   3
  -7   1   2 1395.96   41.56   1
  -7   1   2 1329.13   42.31   2
   5  -1  -2 2920.72   88.39   3
  -5  -1   2 3039.77   86.91   1
  -5  -1   2 2865.42   83.42   2
   5   1  -2 2818.20   88.02   3
  -5   1   2 3013.08   87.80   1
  -5   1   2 2833.68   82.86   2
   3  -1  -2 1288.11   40.49   3
  -3  -1   2 1277.14   38.45   2
   3   1  -2 1307.30   39.94   1
  -3   1   2 1310.15   38.66   2
  -3   1   2 1358.18   40.76   1
   3   1  -2 1266.54   40.68   3
   1  -1  -2 460.908  14.752   3
   1  -1  -2 448.237  16.659   1
   1   1  -2 469.266  16.389   3
   1   1  -2 486.727  16.422   1
  -1   1   2 473.969  15.711   2
   1  -1   2 8251.47  240.84   3
  -1  -1  -2 8697.75  248.85   1
   1   1   2 8213.51  226.36   2
  -1   1  -2 8446.15  248.66   1
   1   1   2 8447.51  238.74   3
   3  -1   2 2240.79   66.79   3
  -3  -1  -2 2334.68   68.56   1
  -3   1  -2 2084.57   68.06   1
  -3   1  -2 2220.13   60.64   2
   3   1   2 2227.11   65.08   3
   3   1   2 2058.52   62.19   2
  -5  -1  -2 2145.46   68.58   1
   5  -1   2 2051.56   67.35   3
  -5   1  -2 2214.65   61.78   2
   5   1   2 2165.54   63.25   2
  -5   1  -2 2179.51   68.11   1
   5   1   2 2187.01   66.31   3
  -7  -1  -2 1511.52   51.17   1
   7  -1   2 1577.32   52.20   3
  -7   1  -2 1527.81   46.94   2
  -7   1  -2 1551.18   50.56   1
   7   1   2 1475.21   50.29   3
   7   1   2 1512.27   48.24   2
  -9  -1  -2 859.418  32.732   2
  -9  -1  -2 880.470  32.131   1
   9  -1   2 880.801  35.366   3
  -9   1  -2 861.960  31.593   1
   9   1   2 848.037  33.457   3
  -9   1  -2 834.859  30.832   2
 -11  -1  -2 641.968  28.316   2
  11  -1   2 631.013  30.172   3
  11   1   2 630.377  28.708   3
 -11   1  -2 628.317  26.449   2
 -13  -1  -2 392.620  22.383   2
  13  -1   2 403.018  24.265   3
  13   1   2 383.908  22.705   3
 -13   1  -2 386.986  20.844   2
  15  -1   2 624.623  33.733   3
 -15  -1  -2 594.436  30.828   2
  15   1   2 588.965  31.770   3
  16   2  -2 440.426  27.681   3
  14  -2  -2 438.147  26.815   3
 -14  -2   2 470.887  26.419   2
 -14   2   2 445.633  24.575   2
  14   2  -2 428.233  25.414   3
  12  -2  -2 431.629  24.123   3
 -12  -2   2 403.690  22.763   2
 -12   2   2 413.753  21.710   2
  12   2  -2 397.386  22.525   3
  10  -2  -2 595.753  27.168   3
 -10  -2   2 583.193  26.231   2
 -10   2   2 553.724  24.621   2
  10   2  -2 544.709  25.837   3
   8  -2  -2 118.177   9.773   3
  -8  -2   2 157.816  10.678   2
  -8   2   2 96.7731  6.9180   1
  -8   2   2 114.048   8.864   2
   8   2  -2 103.617   8.855   3
  -6  -2   2 1279.82   39.87   1
   6  -2  -2 1207.52   41.82   3
   6   2  -2 1172.43   41.15   3
  -6   2   2 1167.74   40.14   1
  -6   2   2 1222.80   39.30   2
   4  -2  -2 2817.16   82.47   3
   4   2  -2 2745.43   83.44   1
   4   2  -2 2719.93   77.79   2
  -4   2   2 2676.51   78.33   2
   4   2  -2 2667.11   82.48   3
  -4   2   2 2681.33   84.21   1
   2  -2  -2 2262.78   64.42   3
   2   2  -2 2137.64   61.05   2
   2   2  -2 2164.67   66.10   3
  -2   2   2 2134.44   62.60   2
  -2   2   2 2143.31   67.95   1
   2   2  -2 2126.95   67.47   1
   0  -2   2 549.224  21.176   3
   0  -2  -2 570.781  18.437   3
   0  -2  -2 570.104  22.421   1
   0   2  -2 626.257  18.027   2
   0   2  -2 622.461  22.243   1
   0   2   2 619.445  20.200   2
  -2  -2  -2 3646.15  113.33   1
   2  -2   2 3637.52  109.73   3
   2   2   2 3749.02  106.28   3
   2   2   2 3595.38  103.04   2
  -2   2  -2 3850.06  100.04   2
  -2   2  -2 3629.96  113.14   1
   4  -2   2 1059.86   38.71   3
  -4  -2  -2 1166.72   39.63   1
   4   2   2 1147.16   36.68   2
  -4   2  -2 1171.35   33.99   2
  -4   2  -2 1127.41   39.47   1
   4   2   2 1192.05   36.53   3
   6  -2   2 1223.48   43.78   3
  -6  -2  -2 1237.55   43.16   1
   6   2   2 1205.58   40.85   2
  -6   2  -2 1235.87   43.18   1
  -6   2  -2 1287.03   38.49   2
   6   2   2 1272.99   41.48   3
   8  -2   2 2987.68  100.00   3
  -8  -2  -2 3196.47  100.50   1
  -8   2  -2 3235.58   91.37   2
  -8   2  -2 3188.49   99.81   1
   8   2   2 3161.79   94.26   2
   8   2   2 3123.92   97.66   3
  10  -2   2 459.102  24.771   3
 -10   2  -2 469.930  20.881   2
  10   2   2 509.110  23.259   3
 -12  -2  -2 678.648  30.439   2
  12  -2   2 597.438  31.300   3
  12   2   2 528.044  27.483   3
 -14  -2  -2 197.035  17.421   2
  14  -2   2 209.779  18.579   3
  14   2   2 230.511  17.290   3
 -15  -3   2 416.413  27.338   2
  15  -3  -2 441.804  28.527   3
  15   3  -2 474.092  27.946   3
 -13  -3   2 354.870  22.807   2
  13  -3  -2 317.326  22.185   3
 -13   3   2 310.282  19.929   2
  13   3  -2 318.207  20.852   3
  11  -3  -2 298.053  19.409   3
 -11  -3   2 305.846  19.397   2
 -11   3   2 297.965  17.727   2
  11   3  -2 284.409  18.099   3
   9  -3  -2 2990.77   97.01   3
  -9  -3   2 2958.33   92.49   2
  -9   3   2 2964.86   90.47   2
  -9   3   2 3039.99   95.24   1
   9   3  -2 2933.58   95.59   3
   7  -3  -2 488.587  22.095   3
  -7  -3   2 530.309  20.833   1
  -7   3   2 455.635  20.644   1
  -7   3   2 476.556  20.969   2
   7   3  -2 462.627  21.397   3
   7   3  -2 467.957  21.033   2
   5  -3  -2 1139.33   37.26   3
   5   3  -2 1036.04   35.19   2
   5   3  -2 1040.64   37.06   3
   5   3  -2 1039.98   36.91   1
  -5   3   2 1007.67   35.53   2
  -5   3   2 1046.27   37.88   1
   3  -3  -2 2507.97   73.43   3
   3   3  -2 2327.74   74.75   3
   3   3  -2 2500.45   76.87   1
  -3   3   2 2315.12   70.45   2
   3   3  -2 2398.24   69.56   2
  -3   3   2 2364.55   77.39   1
   1  -3  -2 928.464  29.918   3
  -1  -3   2 915.043  32.686   3
   1   3  -2 955.839  34.063   1
   1   3  -2 932.868  28.919   2
  -1   3   2 907.579  34.087   1
  -1   3   2 947.111  30.885   2
  -1  -3  -2 1299.07   48.21   1
  -1  -3  -2 1493.02   42.84   3
   1  -3   2 1399.90   46.29   3
  -1   3  -2 1408.58   40.53   2
  -1   3  -2 1392.62   48.23   1
   1   3   2 1353.64   43.29   2
  -3  -3  -2 1976.75   68.17   1
   3  -3   2 2014.05   66.01   3
   3   3   2 2104.26   62.21   3
  -3   3  -2 2189.07   58.55   2
  -3   3  -2 2040.72   68.33   1
   3   3   2 2019.40   62.02   2
   5  -3   2 524.606  23.071   3
  -5  -3  -2 505.065  22.933   1
   5   3   2 533.223  20.022   3
   5   3   2 519.412  21.689   2
  -5   3  -2 561.958  18.980   2
  -5   3  -2 509.884  23.032   1
  -7  -3  -2 666.295  27.292   1
   7  -3   2 599.790  27.727   3
   7   3   2 648.475  26.682   2
  -7   3  -2 616.741  23.062   2
  -7   3  -2 598.222  26.810   1
   7   3   2 686.449  25.511   3
   9  -3   2 308.980  18.961   3
   9   3   2 271.422  15.616   3
   9   3   2 267.896  16.834   2
  -9   3  -2 282.001  16.424   1
  11  -3   2 306.461  21.059   3
 -13  -3  -2 692.469  34.707   2
  13  -3   2 690.314  36.846   3
 -14  -4   2 290.107  25.801   2
  14  -4  -2 273.210  22.041   3
  12  -4  -2 425.516  26.065   3
 -12  -4   2 449.237  26.343   2
 -10  -4   2 520.601  27.342   2
  10  -4  -2 517.066  27.481   3
  10   4  -2 585.525  27.617   3
   8  -4  -2 918.071  36.563   3
  -8   4   2 874.563  35.703   1
   8   4  -2 871.353  34.725   2
   8   4  -2 905.989  35.927   3
  -8   4   2 837.220  33.736   2
   6  -4  -2 881.092  34.360   3
  -6  -4   2 886.660  35.338   1
   6   4  -2 938.824  35.345   3
   6   4  -2 932.737  33.676   2
  -6   4   2 885.666  33.102   2
  -6   4   2 895.802  36.057   1
   4  -4  -2 828.760  31.502   3
   4   4  -2 858.266  33.914   1
  -4   4   2 898.715  31.329   2
  -4   4   2 853.176  34.745   1
   4   4  -2 878.962  33.038   3
   4   4  -2 923.565  31.336   2
   2  -4  -2 577.432  22.108   3
  -2  -4   2 569.034  24.189   3
  -2   4   2 655.260  23.418   2
   2   4  -2 600.011  21.878   2
   2   4  -2 572.979  25.543   1
  -2   4   2 612.311  26.546   1
   0  -4  -2 1681.03   49.39   3
   0  -4   2 1593.97   52.77   3
   0   4  -2 1499.90   55.26   1
   0   4  -2 1563.07   47.10   2
   0   4   2 1508.34   49.35   2
   2  -4   2 1176.78   41.97   3
  -2  -4  -2 1128.17   44.33   1
  -2   4  -2 1210.75   35.94   2
  -2   4  -2 1203.09   44.44   1
   2   4   2 1112.61   39.07   2
  -4  -4  -2 961.980  38.014   1
   4  -4   2 1003.65   36.82   3
   4   4   2 906.236  34.007   2
  -4   4  -2 899.025  37.587   1
  -6  -4  -2 378.989  20.809   1
   6  -4   2 388.937  21.156   3
   6   4   2 396.771  20.125   2
  -6   4  -2 436.495  21.968   1
  -8  -4  -2 758.569  33.117   1
   8  -4   2 750.952  34.318   3
   8   4   2 777.890  33.074   2
  -8   4  -2 778.351  33.875   1
  10  -4   2 345.103  22.229   3
 -10   4  -2 277.881  18.412   1
  10   4   2 284.506  19.514   2
 -12  -4  -2 583.641  32.859   2
  12  -4   2 639.585  34.948   3
  13  -5  -2 469.045  29.245   3
 -11  -5   2 276.174  20.706   2
  11  -5  -2 259.927  20.123   3
   9  -5  -2 139.580  13.644   3
  -9   5   2 168.235  14.234   1
  -7  -5   2 176.967  14.102   1
   7  -5  -2 199.418  14.413   3
   7   5  -2 172.815  13.238   2
  -7   5   2 189.057  14.931   1
  -5  -5   2 917.252  37.038   3
   5   5  -2 924.191  34.946   2
  -5   5   2 958.437  39.847   1
  -5   5   2 932.414  34.254   2
  -3  -5   2 753.988  30.645   3
  -3   5   2 766.689  34.187   1
   3   5  -2 765.388  28.522   2
   3   5  -2 748.440  33.116   1
  -3   5   2 757.500  28.950   2
  -1  -5   2 693.436  27.490   3
   1   5  -2 613.322  23.633   2
  -1   5   2 619.713  25.271   2
   1   5  -2 606.929  29.417   1
  -1  -5  -2 821.065  37.211   1
   1  -5   2 815.756  33.340   3
   1   5   2 868.215  32.006   2
  -1   5  -2 876.269  36.976   1
   3  -5   2 389.741  20.289   3
  -3  -5  -2 369.065  22.429   1
   3   5   2 403.953  19.651   2
  -3   5  -2 387.886  22.440   1
  -5  -5  -2 1138.55   46.68   1
   5  -5   2 1196.66   45.46   3
   5   5   2 1161.26   42.87   2
  -5   5  -2 1124.98   46.95   1
   7  -5   2 539.804  28.077   3
  -7  -5  -2 555.520  28.174   1
   7   5   2 536.702  26.658   2
  -7   5  -2 523.121  27.968   1
   9  -5   2 916.209  42.082   3
   9   5   2 886.232  39.347   2
  -9   5  -2 925.790  41.093   1
  11  -5   2 498.521  30.245   3
  11   5   2 449.659  27.521   2
 -10  -6   2 462.647  28.146   2
   8   6  -2 370.516  22.238   2
  -6  -6   2 622.920  32.121   1
   6   6  -2 588.170  27.655   2
  -6   6   2 599.697  32.165   1
   2  -6  -2 660.626  34.979   1
  -2   6   2 636.064  28.154   2
   2   6  -2 614.873  31.825   1
   0  -6  -2 387.352  25.325   1
   0   6  -2 385.806  24.228   1
   0   6   2 398.909  20.031   2
  -2  -6  -2 497.248  29.857   1
   2   6   2 543.847  25.003   2
  -2   6  -2 527.447  29.300   1
  -4  -6  -2 527.763  30.096   1
   4  -6   2 543.387  27.445   3
  -4   6  -2 570.242  30.594   1
   4   6   2 537.202  26.252   2
  -6  -6  -2 295.169  21.738   1
   6  -6   2 290.507  20.413   3
   6   6   2 307.165  19.729   2
  -6   6  -2 311.223  22.085   1
   8  -6   2 373.683  24.408   3
  -8   6  -2 376.435  24.885   1
   8   6   2 337.640  22.767   2
  10  -6   2 298.210  23.879   3
   7  -7  -2 421.795  29.946   1
   5  -7  -2 332.774  26.267   1
  -5  -7   2 337.729  25.631   1
  -3  -7   2 398.899  28.317   1
   3  -7  -2 403.272  28.766   1
   1  -7  -2 549.657  33.996   1
   1   7  -2 481.108  30.289   1
  -1  -7  -2 421.425  30.340   1
  -1   7  -2 469.931  29.366   1
  -3  -7  -2 348.036  26.598   1
  -3   7  -2 361.845  25.984   1
   3   7   2 332.935  23.111   2
  -5  -7  -2 237.529  21.626   1
   5   7   2 258.281  19.097   2
  -5   7  -2 241.627  21.764   1
 -16   0   3 354.476  23.212   2
  16   0  -3 366.342  24.795   3
  14   0  -3 77.2695 12.3130   3
 -14   0   3 97.3416 13.0460   2
 -12   0   3 1429.98   49.28   2
  12   0  -3 1270.20   51.06   3
  10   0  -3 1319.14   48.85   3
 -10   0   3 1347.03   46.13   2
   8   0  -3 2136.98   68.80   3
  -8   0   3 2071.33   64.60   2
   6   0  -3 2315.45   71.62   3
  -6   0   3 2255.93   67.37   2
  -4   0   3 200.067   9.178   2
   4   0  -3 191.147   9.424   3
   2   0  -3 810.825  25.722   1
  -2   0   3 758.435  23.707   2
   2   0  -3 793.859  25.137   3
   0   0   3 4663.46  131.72   3
   0   0  -3 4409.05  137.17   1
   0   0   3 4670.22  127.70   2
   2   0   3 2036.91   59.79   3
  -2   0  -3 1902.11   63.06   1
   2   0   3 2055.13   55.63   2
   4   0   3 1969.24   56.19   2
   4   0   3 1950.60   60.42   3
  -4   0  -3 1978.16   63.06   1
  -6   0  -3 464.215  18.909   1
   6   0   3 414.116  18.473   3
  -8   0  -3 289.118  14.342   2
   8   0   3 276.154  15.639   3
  -8   0  -3 319.608  15.172   1
 -10   0  -3 336.562  17.254   2
  10   0   3 336.008  18.917   3
  12   0   3 908.187  39.632   3
 -12   0  -3 963.511  36.822   2
  14   0   3 556.520  30.110   3
 -14   0  -3 550.592  27.641   2
  16   0   3 303.045  23.496   3
 -15  -1   3 269.478  19.717   2
  15  -1  -3 290.562  21.717   3
 -15   1   3 298.047  19.800   2
  15   1  -3 283.614  20.769   3
 -13  -1   3 645.204  30.357   2
  13  -1  -3 611.471  31.190   3
  13   1  -3 653.555  31.284   3
 -13   1   3 627.313  28.885   2
  11  -1  -3 492.892  25.222   3
 -11  -1   3 513.900  24.307   2
 -11   1   3 545.842  23.962   2
  11   1  -3 495.619  24.740   3
  -9  -1   3 340.501  16.976   2
   9  -1  -3 343.558  17.882   3
  -9   1   3 320.993  16.197   2
   9   1  -3 318.763  17.248   3
  -7  -1   3 1077.87   36.11   2
   7  -1  -3 1040.61   37.61   3
   7   1  -3 1079.14   37.91   3
  -7   1   3 1051.71   35.47   2
  -5  -1   3 3374.63   96.34   2
   5  -1  -3 3455.80  102.00   3
   5  -1  -3 3590.58  102.31   1
  -5   1   3 3308.96   96.20   2
   5   1  -3 3247.31  101.92   3
   3  -1  -3 1311.57   41.41   3
  -3  -1   3 1397.47   39.78   2
   3  -1  -3 1372.34   42.54   1
   3   1  -3 1369.93   41.58   1
   3   1  -3 1270.09   42.20   3
  -3   1   3 1324.21   40.28   2
  -1  -1   3 7374.26  199.57   2
   1  -1  -3 7422.64  220.18   1
   1  -1  -3 7465.34  210.86   3
   1   1  -3 7379.50  213.57   3
   1   1  -3 7686.67  219.81   1
  -1   1   3 7227.35  201.06   2
   1  -1   3 7549.78  216.07   3
  -1  -1  -3 7614.49  219.81   1
   1   1   3 7471.28  209.52   3
  -1   1  -3 7203.69  219.54   1
   1   1   3 7109.80  202.07   2
   3  -1   3 1773.18   52.70   3
  -3  -1  -3 1740.03   54.14   1
  -3   1  -3 1676.68   46.47   2
  -3   1  -3 1594.94   53.67   1
   3   1   3 1647.76   50.24   3
   3   1   3 1577.88   48.58   2
  -5  -1  -3 3502.87  108.81   1
   5  -1   3 3427.27  105.50   3
  -5   1  -3 3513.40  107.81   1
   5   1   3 3570.94  103.88   3
   5   1   3 3336.91   98.34   2
  -5   1  -3 3535.16   96.72   2
   7  -1   3 653.417  26.860   3
  -7  -1  -3 673.832  26.374   1
  -7   1  -3 640.442  22.952   2
   7   1   3 635.865  24.339   2
   7   1   3 644.069  25.278   3
  -7   1  -3 641.453  25.232   1
   9  -1   3 1418.31   51.12   3
  -9  -1  -3 1447.82   49.04   1
  -9  -1  -3 1387.92   47.80   2
  -9   1  -3 1346.98   45.24   2
   9   1   3 1322.65   48.75   3
  -9   1  -3 1446.23   48.68   1
  11  -1   3 579.043  29.216   3
 -11  -1  -3 599.453  27.077   2
  11   1   3 586.234  27.669   3
 -11   1  -3 613.649  25.664   2
  13  -1   3 260.167  18.932   3
 -13  -1  -3 226.310  16.857   2
  13   1   3 229.890  16.894   3
  15  -1   3 261.954  21.101   3
 -15  -1  -3 302.396  20.495   2
  15   1   3 253.543  20.005   3
  16   2  -3 262.149  20.783   3
 -16   2   3 271.264  20.271   2
 -14  -2   3 454.614  25.914   2
  14  -2  -3 462.409  26.771   3
 -14   2   3 396.745  23.212   2
  14   2  -3 367.426  23.854   3
  12  -2  -3 586.695  29.152   3
 -12  -2   3 568.426  27.913   2
 -12   2   3 580.811  27.110   2
  12   2  -3 596.243  28.900   3
 -10  -2   3 136.313  11.629   2
  10  -2  -3 145.346  12.136   3
 -10   2   3 173.377  12.129   2
  10   2  -3 159.393  12.330   3
  -8  -2   3 1031.17   36.73   2
   8  -2  -3 1060.30   38.25   3
  -8   2   3 994.729  35.752   2
  -8   2   3 1043.84   34.84   1
   8   2  -3 941.273  37.238   3
   6  -2  -3 938.544  34.436   3
  -6  -2   3 940.688  33.103   2
   6   2  -3 976.580  34.897   3
  -6   2   3 976.368  33.389   2
  -6   2   3 1026.91   33.65   1
   4  -2  -3 1412.60   42.91   3
  -4   2   3 1323.02   41.88   2
   4   2  -3 1287.78   42.60   1
   4   2  -3 1280.01   43.43   3
  -4   2   3 1322.96   43.81   1
   2  -2  -3 3831.47  117.94   1
   2  -2  -3 3983.08  111.60   3
   2   2  -3 3920.66  105.74   2
  -2   2   3 3660.43  107.84   2
   2   2  -3 3818.60  114.42   3
   2   2  -3 3844.66  116.97   1
   0  -2  -3 2838.58   90.34   1
   0  -2   3 2785.55   87.37   3
   0   2  -3 2906.96   89.82   1
   0   2   3 2967.75   82.35   2
   0   2  -3 2961.35   78.60   2
  -2  -2  -3 2950.24   94.27   1
   2  -2   3 2889.94   91.11   3
  -2   2  -3 3008.45   94.05   1
   2   2   3 3139.18   86.58   3
   2   2   3 3051.56   85.85   2
  -4  -2  -3 835.296  32.118   1
   4  -2   3 812.177  31.659   3
  -4   2  -3 891.455  26.368   2
   4   2   3 891.388  29.880   2
  -4   2  -3 900.538  32.479   1
   4   2   3 948.859  28.906   3
  -6  -2  -3 2509.39   81.99   1
   6  -2   3 2537.13   81.49   3
   6   2   3 2501.61   75.88   2
  -6   2  -3 2586.73   72.48   2
  -6   2  -3 2533.95   81.97   1
   6   2   3 2566.87   78.01   3
  -8  -2  -3 909.794  35.820   1
   8  -2   3 868.162  36.327   3
  -8   2  -3 927.072  34.880   1
   8   2   3 887.716  33.650   3
   8   2   3 911.353  33.983   2
  -8   2  -3 945.870  31.076   2
  10  -2   3 727.470  33.834   3
  10   2   3 755.337  31.254   3
 -10   2  -3 770.595  30.783   1
  10   2   3 751.205  31.513   2
 -12  -2  -3 691.047  32.305   2
  12  -2   3 725.860  35.300   3
  12   2   3 694.441  31.800   3
  14  -2   3 146.099  18.567   3
 -14  -2  -3 141.086  16.968   2
  15  -3  -3 468.981  29.627   3
 -15  -3   3 461.835  29.063   2
  15   3  -3 492.366  28.669   3
  13  -3  -3 213.875  17.843   3
 -13  -3   3 237.229  18.406   2
  13   3  -3 208.752  16.706   3
 -13   3   3 199.975  16.120   2
 -11  -3   3 833.677  35.434   2
  11  -3  -3 846.979  36.407   3
 -11   3   3 784.663  33.538   2
  11   3  -3 767.700  34.877   3
  -9  -3   3 1372.42   48.91   2
   9  -3  -3 1366.00   50.57   3
  -9   3   3 1411.83   48.34   2
   9   3  -3 1386.93   50.51   3
  -7  -3   3 604.936  23.688   1
  -7  -3   3 567.121  24.784   2
   7  -3  -3 585.297  25.173   3
  -7   3   3 604.996  25.002   2
  -7   3   3 596.178  24.473   1
   7   3  -3 636.112  26.084   3
   5  -3  -3 1373.13   45.47   3
   5   3  -3 1361.39   45.97   1
   5   3  -3 1376.40   43.67   2
  -5   3   3 1357.06   47.15   1
   5   3  -3 1334.76   46.68   3
  -5   3   3 1380.72   45.05   2
   3  -3  -3 1164.08   36.82   3
   3   3  -3 1083.28   39.24   3
   3   3  -3 1105.54   35.36   2
   3   3  -3 1147.36   39.67   1
  -3   3   3 1160.87   37.57   2
   1  -3  -3 559.038  23.789   1
   1  -3  -3 585.996  18.622   3
  -1  -3   3 555.570  22.509   3
   1   3  -3 530.308  18.262   2
   1   3  -3 539.111  22.799   1
  -1   3   3 550.121  21.050   2
   1  -3   3 1770.53   59.82   3
  -1  -3  -3 1937.46   54.50   3
  -1  -3  -3 1805.56   62.57   1
  -1   3  -3 1914.94   52.11   2
   1   3   3 1823.57   56.29   2
  -1   3  -3 1868.45   62.23   1
   3  -3   3 701.522  29.331   3
  -3  -3  -3 767.208  30.726   1
  -3   3  -3 829.542  23.480   2
  -3   3  -3 749.940  30.466   1
   3   3   3 823.060  25.290   3
   3   3   3 775.230  28.125   2
  -5  -3  -3 572.172  25.797   1
   5  -3   3 577.235  25.771   3
   5   3   3 635.897  24.761   2
  -5   3  -3 579.891  25.811   1
  -5   3  -3 620.923  20.617   2
   5   3   3 641.842  22.091   3
  -7  -3  -3 788.874  33.006   1
   7  -3   3 762.675  33.573   3
  -7   3  -3 849.754  33.570   1
   7   3   3 816.952  31.837   2
   7   3   3 856.524  30.371   3
   9  -3   3 247.103  17.544   3
  -9   3  -3 247.824  15.466   1
   9   3   3 227.949  15.616   2
  11  -3   3 421.304  25.866   3
  11   3   3 462.871  24.866   2
  13  -3   3 681.655  37.065   3
 -13  -3  -3 693.848  34.742   2
  14  -4  -3 201.466  18.424   3
 -14  -4   3 251.181  21.537   2
  12  -4  -3 566.685  30.063   3
 -12  -4   3 572.413  30.540   2
  12   4  -3 557.473  29.574   3
  10  -4  -3 690.463  32.251   3
 -10  -4   3 665.904  31.625   2
 -10   4   3 722.144  31.422   2
  10   4  -3 724.285  32.772   3
   8  -4  -3 409.544  21.492   3
  -8  -4   3 421.480  21.979   2
  -8   4   3 409.552  21.138   2
   8   4  -3 442.523  22.422   3
  -8   4   3 438.729  21.635   1
   6  -4  -3 1311.02   44.47   3
  -6   4   3 1167.10   42.86   2
   6   4  -3 1298.88   45.98   3
  -6   4   3 1238.57   46.32   1
   6   4  -3 1209.98   42.41   2
   4  -4  -3 620.206  23.803   3
   4   4  -3 645.676  23.732   2
   4   4  -3 601.205  26.147   1
   4   4  -3 617.180  26.060   3
  -4   4   3 604.802  27.023   1
  -4   4   3 616.133  24.691   2
  -2  -4   3 763.918  30.975   3
   2  -4  -3 805.322  27.560   3
   2   4  -3 821.715  27.204   2
  -2   4   3 815.505  29.562   2
   2   4  -3 811.276  32.491   1
   0  -4  -3 594.788  26.418   1
   0  -4   3 580.986  24.176   3
   0   4  -3 536.160  24.922   1
   0   4  -3 532.631  18.982   2
   0   4   3 534.990  22.233   2
   2  -4   3 1694.15   56.41   3
  -2  -4  -3 1640.99   59.05   1
   2   4   3 1626.39   52.71   2
  -2   4  -3 1597.75   58.32   1
  -4  -4  -3 569.149  26.311   1
   4  -4   3 591.492  25.957   3
   4   4   3 523.400  23.479   2
  -4   4  -3 554.512  26.219   1
   6  -4   3 468.746  24.047   3
  -6  -4  -3 485.076  24.275   1
   6   4   3 462.342  22.504   2
  -6   4  -3 491.324  24.419   1
  -8  -4  -3 642.064  29.629   1
   8  -4   3 611.166  30.284   3
  -8   4  -3 620.549  29.404   1
   8   4   3 584.471  28.213   2
  10  -4   3 294.338  20.987   3
 -10   4  -3 293.584  18.989   1
  10   4   3 264.928  19.080   2
  12  -4   3 525.802  31.940   3
  13  -5  -3 376.764  25.760   3
  11  -5  -3 158.242  15.261   3
 -11  -5   3 174.111  18.647   2
  -9  -5   3 175.186  15.248   2
  -7  -5   3 581.651  28.086   1
   7   5  -3 557.138  25.748   2
  -7   5   3 550.396  25.214   2
   7   5  -3 556.365  27.409   3
  -5  -5   3 652.360  30.219   3
   5   5  -3 748.201  28.334   2
   5   5  -3 697.816  30.939   1
  -5   5   3 674.559  28.055   2
   3  -5  -3 202.015  16.139   1
  -3  -5   3 201.519  13.708   3
   3   5  -3 184.841  11.511   2
  -3   5   3 212.840  13.081   2
   3   5  -3 202.662  14.749   1
   1  -5  -3 2169.27   77.52   1
  -1  -5   3 2217.86   72.29   3
   1   5  -3 2183.17   75.95   1
  -1   5   3 2070.83   67.42   2
  -1  -5  -3 484.863  26.699   1
   1  -5   3 516.488  23.861   3
  -1   5  -3 505.918  25.903   1
   1   5   3 478.008  22.217   2
   3  -5   3 549.909  26.289   3
  -3  -5  -3 606.137  29.280   1
  -3   5  -3 510.029  27.364   1
   3   5   3 540.981  24.566   2
   5  -5   3 959.914  39.892   3
  -5  -5  -3 927.651  41.225   1
   5   5   3 980.592  37.939   2
  -5   5  -3 953.796  41.325   1
  -7  -5  -3 616.380  31.236   1
   7  -5   3 620.250  31.230   3
   7   5   3 616.517  29.471   2
  -7   5  -3 639.756  31.613   1
   9  -5   3 495.287  29.169   3
  -9   5  -3 515.908  28.408   1
   9   5   3 540.977  28.446   2
  11  -5   3 522.442  31.740   3
  11   5   3 487.263  29.083   2
 -10  -6   3 302.379  21.973   2
   8  -6  -3 353.169  24.294   1
  -6  -6   3 400.277  24.108   1
   6  -6  -3 348.262  24.499   1
   4  -6  -3 585.457  32.376   1
   4   6  -3 563.987  29.651   1
   2  -6  -3 819.292  39.472   1
   2   6  -3 776.359  36.869   1
  -2   6   3 762.450  31.560   2
   0  -6  -3 340.841  24.602   1
   0   6  -3 398.881  24.129   1
   0   6   3 366.842  19.725   2
   2  -6   3 280.951  18.629   3
  -2  -6  -3 303.909  22.451   1
  -2   6  -3 318.421  21.725   1
   2   6   3 317.008  18.481   2
   4  -6   3 509.920  27.015   3
  -4  -6  -3 472.770  28.701   1
   4   6   3 550.760  26.406   2
  -4   6  -3 494.011  28.812   1
  -6  -6  -3 452.005  28.071   1
   6  -6   3 485.101  27.468   3
  -6   6  -3 476.919  28.533   1
   6   6   3 482.214  26.025   2
   8  -6   3 284.271  21.786   3
   8   6   3 269.175  20.239   2
  -8   6  -3 259.083  20.944   1
 -10   6  -3 307.985  23.381   1
   7  -7  -3 399.230  29.896   1
  -5  -7   3 274.142  22.523   1
   5  -7  -3 265.125  23.391   1
   3  -7  -3 260.165  23.070   1
   1  -7  -3 208.051  21.436   1
   1   7  -3 181.641  18.293   1
  -1  -7  -3 595.189  36.366   1
  -1   7  -3 618.241  34.908   1
  -3  -7  -3 282.931  23.726   1
  -3   7  -3 224.766  20.950   1
   3   7   3 234.011  17.769   2
  -5  -7  -3 399.521  28.750   1
  -5   7  -3 410.995  30.027   1
   5   7   3 419.661  25.259   2
  16   0  -4 270.947  21.496   3
 -16   0   4 305.278  21.106   2
 -14   0   4 266.414  18.440   2
  14   0  -4 265.865  19.455   3
  12   0  -4 810.611  35.511   3
 -12   0   4 788.364  33.445   2
  10   0  -4 553.750  25.342   3
 -10   0   4 524.013  23.711   2
   8   0  -4 1798.94   59.60   3
  -8   0   4 1770.88   56.25   2
   6   0  -4 1783.60   56.92   3
  -6   0   4 1742.93   53.75   2
  -4   0   4 612.475  20.888   2
   4   0  -4 599.119  20.090   1
   4   0  -4 624.290  22.092   3
  -2   0   4 703.660  22.194   2
   2   0  -4 719.575  24.449   1
   2   0  -4 692.973  23.276   3
   0   0  -4 5.94340 2.55575   1
   0   0   4 3.42585 1.45953   2
   0   0   4 2.63623 1.63347   3
   2   0   4 1421.31   43.15   3
   2   0   4 1433.72   39.85   2
  -2   0  -4 1321.40   46.29   1
  -4   0  -4 2954.50   97.18   1
   4   0   4 3173.37   86.64   2
   4   0   4 3176.76   93.25   3
   6   0   4 1060.91   34.38   2
   6   0   4 1075.84   37.64   3
  -6   0  -4 1100.90   39.09   1
  -8   0  -4 291.813  15.426   1
  -8   0  -4 285.025  14.114   2
   8   0   4 264.738  15.416   3
  10   0   4 834.870  34.750   3
 -10   0  -4 805.125  31.380   2
 -12   0  -4 510.447  24.134   2
  12   0   4 492.782  26.273   3
  14   0   4 420.064  25.615   3
 -14   0  -4 451.818  24.244   2
  15  -1  -4 463.656  27.797   3
 -15  -1   4 485.695  26.893   2
 -15   1   4 448.409  25.492   2
  15   1  -4 438.022  26.841   3
 -13  -1   4 592.591  28.744   2
  13  -1  -4 555.406  29.447   3
  13   1  -4 590.185  29.684   3
 -13   1   4 580.787  27.694   2
 -11  -1   4 524.297  25.380   2
  11  -1  -4 539.488  26.725   3
  11   1  -4 577.593  27.151   3
 -11   1   4 589.473  25.657   2
  -9  -1   4 1137.77   39.41   2
   9  -1  -4 1116.51   41.03   3
  -9   1   4 1029.84   38.13   2
   9   1  -4 1099.70   41.03   3
   7  -1  -4 1437.83   41.86   1
   7  -1  -4 1289.11   45.25   3
  -7  -1   4 1281.26   43.06   2
   7   1  -4 1281.80   45.46   3
  -7   1   4 1322.50   43.13   2
   5  -1  -4 1100.82   36.28   3
   5  -1  -4 1189.74   35.15   1
  -5  -1   4 1095.32   34.72   2
   5   1  -4 988.559  36.310   3
   5   1  -4 1065.74   33.35   1
  -5   1   4 1012.15   34.66   2
   3  -1  -4 2646.87   79.99   3
   3  -1  -4 2681.68   82.74   1
  -3  -1   4 2644.61   75.95   2
   3   1  -4 2611.66   81.30   3
  -3   1   4 2748.20   77.26   2
   3   1  -4 2887.20   82.15   1
   1  -1  -4 8863.39  261.18   1
  -1  -1   4 8657.40  237.69   2
   1  -1  -4 8994.55  250.15   3
   1   1  -4 8802.14  260.85   1
  -1   1   4 8762.83  245.70   2
   1   1  -4 8754.14  253.31   3
  -1  -1  -4 632.804  22.850   1
   1  -1   4 673.039  22.434   3
   1   1   4 574.665  20.001   2
   1   1   4 576.146  18.480   3
  -1   1  -4 583.519  22.457   1
   3  -1   4 3172.12   94.53   3
  -3  -1  -4 3102.42   97.80   1
   3   1   4 3062.84   88.09   2
  -3   1  -4 3186.22   85.27   2
   3   1   4 3171.96   91.75   3
  -3   1  -4 3075.29   97.53   1
  -5  -1  -4 1312.48   47.01   1
   5  -1   4 1320.85   44.69   3
  -5   1  -4 1361.20   39.38   2
   5   1   4 1339.38   42.88   3
  -5   1  -4 1290.11   45.41   1
   5   1   4 1291.85   41.21   2
  -7  -1  -4 695.689  27.270   1
   7  -1   4 644.160  26.692   3
   7   1   4 609.591  24.842   3
   7   1   4 594.637  23.861   2
  -7   1  -4 649.386  22.784   2
  -7   1  -4 619.099  25.768   1
   9  -1   4 1580.38   57.93   3
  -9  -1  -4 1529.30   56.41   1
  -9   1  -4 1702.76   52.14   2
   9   1   4 1673.76   56.46   3
  -9   1  -4 1669.70   56.46   1
 -11  -1  -4 476.894  23.429   2
  11  -1   4 436.644  25.003   3
  11   1   4 468.017  23.669   3
 -11   1  -4 494.735  22.117   2
 -13  -1  -4 406.546  23.056   2
  13  -1   4 424.527  25.505   3
  13   1   4 381.266  23.019   3
 -15  -1  -4 313.725  21.466   2
  15  -1   4 328.143  23.975   3
  15   1   4 325.027  22.668   3
 -16   2   4 154.309  17.839   2
  16   2  -4 148.983  18.269   3
 -14  -2   4 712.546  34.366   2
  14  -2  -4 735.103  35.761   3
 -14   2   4 704.999  32.957   2
  14   2  -4 641.046  33.632   3
  12  -2  -4 333.288  20.808   3
 -12  -2   4 311.772  19.663   2
 -12   2   4 343.973  19.779   2
  12   2  -4 341.715  20.680   3
 -10  -2   4 384.366  19.898   2
  10  -2  -4 408.323  20.881   3
 -10   2   4 370.136  19.251   2
  10   2  -4 326.943  19.352   3
  -8  -2   4 988.984  36.387   2
   8  -2  -4 1006.07   37.86   3
   8  -2  -4 1017.14   35.14   1
   8   2  -4 1043.62   38.59   3
  -8   2   4 1043.88   36.70   2
  -6  -2   4 960.989  33.602   2
   6  -2  -4 953.404  34.644   3
   6  -2  -4 986.875  34.264   1
  -6   2   4 1022.67   34.49   2
   6   2  -4 1011.07   32.49   1
   6   2  -4 966.795  35.569   3
   4  -2  -4 3609.59  108.26   1
   4  -2  -4 3551.60  103.89   3
  -4  -2   4 3559.59   98.86   2
   4   2  -4 3453.65  106.42   1
  -4   2   4 3496.12  100.59   2
   4   2  -4 3312.21  105.62   3
   2  -2  -4 2596.11   75.12   3
  -2  -2   4 2618.32   71.89   2
   2  -2  -4 2490.63   80.92   1
  -2   2   4 2587.40   74.83   2
   2   2  -4 2516.83   78.98   3
   2   2  -4 2566.05   80.07   1
   0  -2  -4 2081.52   70.47   1
   0  -2   4 2412.08   60.28   2
   0  -2   4 2113.58   68.69   3
   0   2   4 2206.61   64.64   2
   0   2  -4 2188.03   70.36   1
  -2  -2  -4 2122.44   70.06   1
   2  -2   4 2166.95   68.28   3
   2   2   4 2214.19   62.01   3
   2   2   4 2136.60   63.54   2
  -2   2  -4 2139.08   69.67   1
  -4  -2  -4 870.027  33.823   1
   4  -2   4 861.094  33.140   3
  -4   2  -4 876.705  33.587   1
   4   2   4 981.732  29.651   3
   4   2   4 926.485  31.147   2
  -4   2  -4 926.449  26.524   2
   6  -2   4 1218.22   45.44   3
  -6  -2  -4 1204.20   45.77   1
  -6   2  -4 1264.91   45.56   1
   6   2   4 1361.75   42.66   3
   6   2   4 1276.53   42.61   2
  -6   2  -4 1339.55   38.65   2
  -8  -2  -4 1743.87   60.95   1
   8  -2   4 1668.12   59.57   3
   8   2   4 1681.25   56.20   3
  -8   2  -4 1639.88   58.24   1
   8   2   4 1693.95   55.59   2
  10  -2   4 471.978  25.870   3
 -10   2  -4 466.660  22.838   1
  10   2   4 513.601  23.586   3
  10   2   4 482.510  23.679   2
 -12  -2  -4 239.586  17.355   2
  12  -2   4 222.155  18.273   3
  12   2   4 190.804  14.692   3
  14  -2   4 218.635  19.336   3
 -14  -2  -4 214.078  18.341   2
  15  -3  -4 447.954  28.181   3
 -15  -3   4 425.813  27.699   2
 -15   3   4 445.715  26.522   2
  15   3  -4 434.135  27.485   3
  13  -3  -4 266.304  19.503   3
 -13  -3   4 233.548  18.168   2
 -13   3   4 236.862  17.471   2
  13   3  -4 224.544  17.710   3
  11  -3  -4 826.604  36.981   3
 -11  -3   4 847.889  36.476   2
  11   3  -4 899.386  37.993   3
 -11   3   4 910.569  36.516   2
   9  -3  -4 822.752  34.499   3
  -9  -3   4 838.483  34.133   2
  -9   3   4 893.636  34.555   2
   9   3  -4 885.696  35.752   3
  -7  -3   4 482.967  21.205   2
   7  -3  -4 448.145  20.986   3
  -7   3   4 515.424  22.368   2
   7   3  -4 466.966  22.202   3
  -5  -3   4 1242.97   41.46   2
   5  -3  -4 1289.95   42.72   3
   5  -3  -4 1282.30   45.40   1
   5   3  -4 1278.54   45.03   3
  -5   3   4 1307.77   43.34   2
   5   3  -4 1233.86   43.11   1
   3  -3  -4 756.988  24.837   3
   3  -3  -4 683.270  28.428   1
   3   3  -4 709.952  27.586   1
   3   3  -4 731.657  28.339   3
  -3   3   4 711.707  26.638   2
   3   3  -4 704.376  24.138   2
  -1  -3   4 376.136  18.383   3
   1  -3  -4 433.063  14.033   3
   1  -3  -4 401.815  19.576   1
   1   3  -4 436.554  14.536   2
  -1   3   4 411.175  17.668   2
   1   3  -4 412.729  18.891   1
  -1  -3  -4 1059.28   40.66   1
   1  -3   4 1049.05   39.22   3
  -1   3  -4 1171.16   31.56   2
   1   3   4 1151.01   37.27   2
  -1   3  -4 1112.74   40.62   1
  -3  -3  -4 1262.79   46.41   1
   3  -3   4 1274.64   45.26   3
   3   3   4 1305.35   42.24   2
  -3   3  -4 1250.27   45.84   1
  -5  -3  -4 716.387  30.141   1
   5  -3   4 718.656  29.862   3
   5   3   4 719.367  27.830   2
  -5   3  -4 701.795  29.602   1
   7  -3   4 549.270  26.405   3
  -7  -3  -4 550.896  25.678   1
   7   3   4 518.127  23.913   2
  -7   3  -4 539.672  25.068   1
  -9  -3  -4 466.549  23.955   1
   9  -3   4 432.503  24.383   3
   9   3   4 419.178  22.467   2
  -9   3  -4 442.303  22.786   1
  11  -3   4 503.885  29.203   3
  11   3   4 513.530  26.921   2
  13  -3   4 714.609  38.803   3
 -13  -3  -4 749.153  36.979   2
 -14  -4   4 326.959  23.999   2
  14   4  -4 371.177  24.977   3
 -12  -4   4 304.548  21.165   2
  12  -4  -4 322.573  21.469   3
  12   4  -4 311.241  21.459   3
 -12   4   4 316.227  21.100   2
 -10  -4   4 398.591  22.573   2
  10  -4  -4 394.837  22.208   3
  10   4  -4 398.674  23.351   3
 -10   4   4 425.659  22.928   2
   8  -4  -4 1357.89   50.14   3
  -8  -4   4 1424.84   49.60   2
  -8   4   4 1443.34   50.36   2
   8   4  -4 1394.59   52.30   3
   6  -4  -4 419.083  21.465   1
   6  -4  -4 477.496  19.982   3
   6   4  -4 381.339  19.052   1
  -6   4   4 403.516  20.141   2
   6   4  -4 365.058  20.309   3
   4  -4  -4 586.845  28.247   1
   4  -4  -4 646.536  24.300   3
  -4   4   4 673.685  26.427   2
   4   4  -4 632.183  23.916   2
   4   4  -4 639.124  27.519   3
   4   4  -4 692.854  27.666   1
   2  -4  -4 1158.99   44.80   1
  -2  -4   4 1128.11   42.37   3
   2   4  -4 1187.50   36.49   2
  -2   4   4 1173.25   40.09   2
   2   4  -4 1155.74   43.30   1
   0  -4   4 638.391  26.406   3
   0  -4  -4 619.848  27.844   1
   0   4  -4 557.106  26.265   1
   0   4   4 562.400  23.730   2
  -2  -4  -4 1075.35   41.24   1
   2  -4   4 987.096  38.561   3
   2   4   4 1021.76   36.58   2
  -2   4  -4 1007.12   40.20   1
  -4  -4  -4 719.604  31.597   1
   4  -4   4 686.707  30.136   3
   4   4   4 678.506  28.033   2
  -4   4  -4 675.433  30.616   1
  -6  -4  -4 985.245  41.195   1
   6  -4   4 1010.62   41.00   3
  -6   4  -4 1009.34   41.27   1
   6   4   4 1009.66   38.60   2
  -8  -4  -4 138.305  13.101   1
   8  -4   4 141.800  16.288   3
  -8   4  -4 144.969  13.130   1
   8   4   4 140.015  14.865   2
  10  -4   4 697.847  35.971   3
 -10   4  -4 692.991  33.117   1
  10   4   4 708.293  33.596   2
  12  -4   4 320.653  24.660   3
  12   4   4 342.186  23.488   2
 -11  -5   4 322.517  22.123   2
  -9  -5   4 113.963  13.620   2
   9   5  -4 92.8223 13.2493   3
  -7  -5   4 953.042  36.756   2
   7  -5  -4 891.207  39.416   1
   7   5  -4 892.379  38.456   3
  -7   5   4 855.781  35.340   2
  -5  -5   4 515.823  25.807   3
   5  -5  -4 505.499  27.052   1
   5   5  -4 549.222  22.918   2
   5   5  -4 537.677  25.635   1
  -5   5   4 492.044  23.563   2
  -3  -5   4 917.624  37.381   3
   3  -5  -4 968.402  40.986   1
   3   5  -4 928.120  38.574   1
  -3   5   4 919.155  34.962   2
  -1  -5   4 970.286  39.127   3
   1  -5  -4 1008.72   43.26   1
   1   5  -4 1011.71   41.51   1
  -1   5   4 997.411  36.972   2
  -1  -5  -4 689.674  33.474   1
   1  -5   4 696.357  30.576   3
  -1   5  -4 724.056  32.779   1
   1   5   4 693.927  28.843   2
  -3  -5  -4 683.034  32.727   1
   3  -5   4 666.427  30.577   3
  -3   5  -4 666.605  32.142   1
   3   5   4 671.444  28.876   2
   5  -5   4 580.508  28.496   3
  -5  -5  -4 555.966  29.185   1
  -5   5  -4 522.549  28.367   1
   5   5   4 549.896  26.442   2
   7  -5   4 470.788  26.923   3
  -7  -5  -4 473.735  26.867   1
   7   5   4 485.827  25.655   2
  -7   5  -4 463.977  26.662   1
   9  -5   4 835.899  41.479   3
  -9   5  -4 912.318  41.422   1
   9   5   4 910.920  40.350   2
  11  -5   4 117.534  17.365   3
  11   5   4 107.413  15.967   2
 -10  -6   4 353.333  23.463   2
   8  -6  -4 320.215  22.754   1
   6  -6  -4 307.467  22.125   1
   4  -6  -4 408.098  26.131   1
   4   6  -4 428.963  24.530   1
  -4   6   4 372.647  20.661   2
  -2  -6   4 556.598  27.382   3
   2  -6  -4 622.131  33.398   1
  -2   6   4 552.147  25.739   2
   2   6  -4 528.524  29.342   1
   0  -6  -4 514.396  29.796   1
   0  -6   4 454.102  24.364   3
   0   6   4 448.251  23.204   2
   0   6  -4 505.941  27.882   1
  -2  -6  -4 384.483  25.102   1
   2  -6   4 370.379  21.881   3
   2   6   4 361.430  20.738   2
  -2   6  -4 375.474  24.110   1
  -4  -6  -4 393.261  26.040   1
   4  -6   4 378.109  22.994   3
   4   6   4 411.567  22.757   2
  -4   6  -4 374.394  24.820   1
   6  -6   4 331.500  22.315   3
  -6  -6  -4 308.198  22.967   1
   6   6   4 300.966  20.637   2
  -6   6  -4 338.386  23.588   1
   8  -6   4 252.436  20.966   3
   8   6   4 255.485  20.169   2
  -8   6  -4 256.079  21.178   1
   7  -7  -4 272.791  26.428   1
  -5  -7   4 508.077  31.918   1
   5  -7  -4 524.743  33.528   1
   3  -7  -4 84.4974 15.3537   1
   3   7  -4 101.039  15.200   1
   1  -7  -4 347.095  27.670   1
   1   7  -4 403.065  26.654   1
  -1  -7  -4 364.813  26.763   1
   1   7   4 272.719  18.978   2
  -1   7  -4 259.019  22.189   1
  -3  -7  -4 535.456  34.449   1
  -3   7  -4 602.359  34.687   1
   3   7   4 607.102  30.206   2
  -5  -7  -4 344.124  26.903   1
   5   7   4 395.897  24.620   2
  16   0  -5 182.087  20.866   3
 -16   0   5 175.867  16.409   2
  14   0  -5 430.518  25.608   3
 -14   0   5 450.832  24.725   2
 -12   0   5 632.487  28.943   2
  12   0  -5 632.237  30.164   3
 -10   0   5 526.566  24.126   2
  10   0  -5 558.135  25.576   3
   8   0  -5 603.900  25.217   3
  -8   0   5 587.509  24.073   2
  -6   0   5 1308.52   41.87   2
   6   0  -5 1310.28   44.17   3
   4   0  -5 1202.40   38.70   3
  -4   0   5 1157.22   36.59   2
   4   0  -5 1173.03   37.86   1
   2   0  -5 444.476  16.666   3
  -2   0   5 465.265  16.087   2
   2   0  -5 454.556  17.928   1
   0   0   5 704.345  23.698   3
   0   0   5 702.220  21.842   2
   0   0  -5 689.454  26.060   1
   2   0   5 1449.33   44.84   3
   2   0   5 1439.06   41.19   2
  -2   0  -5 1385.52   48.40   1
  -4   0  -5 2766.66   91.70   1
   4   0   5 2915.92   87.10   3
   4   0   5 2932.01   80.83   2
   6   0   5 949.120  34.145   3
   6   0   5 982.134  31.035   2
  -6   0  -5 884.716  35.501   1
   8   0   5 815.807  32.026   3
  -8   0  -5 759.812  28.930   2
  -8   0  -5 807.855  32.579   1
 -10   0  -5 1309.02   47.50   1
  10   0   5 1211.59   48.01   3
 -10   0  -5 1292.98   44.36   2
 -12   0  -5 407.050  21.331   2
  12   0   5 413.013  23.534   3
  14   0   5 419.262  26.052   3
  15  -1  -5 459.289  27.467   3
 -15  -1   5 422.449  25.731   2
  15   1  -5 426.775  26.488   3
 -15   1   5 416.377  24.744   2
  13  -1  -5 268.471  18.685   3
 -13  -1   5 236.891  17.188   2
 -13   1   5 264.576  17.432   2
  13   1  -5 234.643  17.822   3
  11  -1  -5 649.648  30.048   3
 -11  -1   5 662.170  28.934   2
  11   1  -5 693.265  30.756   3
 -11   1   5 626.229  28.135   2
  -9  -1   5 658.721  27.679   2
   9  -1  -5 711.229  29.499   3
   9   1  -5 701.107  29.459   3
  -9   1   5 699.912  27.869   2
   7  -1  -5 2477.27   77.86   3
  -7  -1   5 2484.61   74.05   2
   7  -1  -5 2696.50   75.21   1
   7   1  -5 2229.53   77.47   3
  -7   1   5 2355.48   73.86   2
   5  -1  -5 1649.13   50.49   1
   5  -1  -5 1578.17   50.77   3
  -5  -1   5 1635.80   48.80   2
  -5   1   5 1539.86   49.02   2
   5   1  -5 1526.21   51.54   3
   5   1  -5 1588.56   48.97   1
   3  -1  -5 1323.29   43.48   1
  -3  -1   5 1337.67   39.82   2
   3  -1  -5 1304.25   41.52   3
  -3   1   5 1350.73   41.45   2
   3   1  -5 1313.72   43.43   3
   3   1  -5 1370.04   42.91   1
   1  -1  -5 2155.34   69.62   1
  -1  -1   5 2279.06   61.08   2
   1  -1  -5 2263.67   64.60   3
  -1   1   5 2209.35   63.93   2
   1   1  -5 2138.49   67.59   3
   1   1  -5 2168.28   69.45   1
  -1  -1  -5 2479.74   77.25   1
   1  -1   5 2496.83   74.62   3
   1   1   5 2343.76   69.11   2
  -1   1  -5 2351.80   76.88   1
   1   1   5 2443.45   70.58   3
  -3  -1  -5 2676.59   87.67   1
   3  -1   5 2718.71   83.94   3
   3  -1   5 2777.36   74.83   2
   3   1   5 2777.91   80.91   3
   3   1   5 2705.31   78.09   2
  -3   1  -5 2748.40   87.30   1
   5  -1   5 542.768  23.175   3
  -5  -1  -5 606.247  26.048   1
  -5   1  -5 577.688  24.383   1
   5   1   5 564.055  21.275   2
   5   1   5 551.202  21.435   3
  -5   1  -5 604.083  19.453   2
   7  -1   5 1618.15   55.72   3
  -7  -1  -5 1599.75   56.96   1
   7   1   5 1573.33   51.26   2
  -7   1  -5 1667.58   49.39   2
  -7   1  -5 1609.67   56.32   1
   7   1   5 1619.61   53.83   3
  -9  -1  -5 728.120  32.496   1
   9  -1   5 749.120  33.521   3
  -9   1  -5 829.532  32.729   1
   9   1   5 813.751  31.025   2
   9   1   5 845.199  32.518   3
  -9   1  -5 812.689  29.079   2
 -11  -1  -5 223.005  15.232   2
  11  -1   5 232.513  17.181   3
  11   1   5 216.637  15.244   3
  13  -1   5 636.287  33.147   3
 -13  -1  -5 597.873  29.343   2
  13   1   5 605.893  30.779   3
 -15  -1  -5 344.530  22.566   2
  15  -1   5 317.587  24.037   3
  16  -2  -5 383.296  29.407   3
  16   2  -5 354.249  25.096   3
 -16   2   5 385.241  24.863   2
  14  -2  -5 453.909  27.397   3
 -14  -2   5 463.591  26.723   2
  14   2  -5 471.338  27.214   3
 -14   2   5 482.328  26.232   2
 -12  -2   5 301.228  19.244   2
  12  -2  -5 304.805  19.653   3
 -12   2   5 281.080  18.236   2
  12   2  -5 332.603  20.310   3
 -10  -2   5 1452.86   50.55   2
  10  -2  -5 1472.61   52.70   3
 -10   2   5 1396.90   50.08   2
  10   2  -5 1444.57   53.14   3
  -8  -2   5 716.178  29.073   2
   8  -2  -5 735.925  30.378   3
   8  -2  -5 809.640  28.294   1
   8   2  -5 796.713  31.664   3
  -8   2   5 786.897  30.208   2
   6  -2  -5 425.035  17.656   1
   6  -2  -5 369.869  17.430   3
  -6  -2   5 395.297  17.438   2
   6   2  -5 405.082  18.967   3
   6   2  -5 419.295  15.673   1
  -6   2   5 433.231  18.788   2
   4  -2  -5 3765.98  109.54   3
   4  -2  -5 3728.04  114.37   1
  -4  -2   5 3725.80  104.26   2
   4   2  -5 3607.92  112.26   3
  -4   2   5 3706.25  106.71   2
   4   2  -5 3668.55  112.84   1
   2  -2  -5 2654.12   86.64   1
   2  -2  -5 2812.92   79.94   3
  -2  -2   5 2866.02   76.58   2
  -2   2   5 2699.69   79.93   2
   2   2  -5 2698.30   84.76   3
   2   2  -5 2687.15   85.68   1
   0  -2   5 3017.78   94.95   3
   0  -2  -5 3020.01   97.75   1
   0   2  -5 3124.00   97.24   1
   0   2   5 3250.58   89.52   2
   2  -2   5 2400.62   74.06   3
  -2  -2  -5 2368.81   76.05   1
  -2   2  -5 2310.41   75.62   1
   2   2   5 2234.43   68.46   2
  -4  -2  -5 168.629  11.622   1
   4  -2   5 171.732  11.426   3
   4   2   5 195.466   8.541   3
   4   2   5 193.166  10.773   2
  -4   2  -5 180.881  11.680   1
  -6  -2  -5 1061.91   41.65   1
   6  -2   5 1080.24   41.00   3
   6   2   5 1181.87   37.43   3
  -6   2  -5 1080.62   41.09   1
   6   2   5 1068.23   37.66   2
  -8  -2  -5 587.335  29.088   1
   8  -2   5 629.418  28.885   3
   8   2   5 642.066  25.505   3
   8   2   5 615.079  26.381   2
  -8   2  -5 637.723  27.649   1
  10  -2   5 677.777  32.010   3
  10   2   5 643.166  28.204   3
 -10   2  -5 618.992  28.632   1
  10   2   5 640.523  28.732   2
 -12  -2  -5 349.094  21.766   2
  12  -2   5 309.731  22.367   3
  14  -2   5 226.328  20.070   3
 -14  -2  -5 194.652  17.436   2
  15  -3  -5 275.900  21.741   3
 -15  -3   5 294.386  22.615   2
  15   3  -5 291.202  22.377   3
 -15   3   5 286.408  21.306   2
 -13  -3   5 275.484  19.584   2
  13  -3  -5 262.974  18.974   3
 -13   3   5 243.930  18.100   2
  13   3  -5 233.229  18.532   3
 -11  -3   5 690.306  31.096   2
  11  -3  -5 691.759  31.793   3
 -11   3   5 670.370  30.812   2
  11   3  -5 682.688  32.348   3
  -9  -3   5 411.459  21.163   2
   9  -3  -5 411.430  21.111   3
   9   3  -5 437.378  22.741   3
  -9   3   5 492.902  23.084   2
  -7  -3   5 598.723  25.285   2
   7  -3  -5 610.434  25.608   3
   7  -3  -5 648.614  26.498   1
   7   3  -5 641.023  24.123   1
   7   3  -5 636.229  27.898   3
  -7   3   5 664.461  27.366   2
   5  -3  -5 1186.52   40.96   3
  -5  -3   5 1194.25   39.97   2
   5  -3  -5 1212.04   44.42   1
   5   3  -5 1221.32   42.41   1
   5   3  -5 1282.70   44.88   3
  -5   3   5 1316.75   43.27   2
  -3  -3   5 576.008  20.544   2
   3  -3  -5 583.649  25.042   1
   3  -3  -5 611.208  20.554   3
   3   3  -5 568.577  23.732   1
  -3   3   5 568.522  23.286   2
   3   3  -5 579.984  24.758   3
  -1  -3   5 378.304  12.547   2
   1  -3  -5 342.940  17.499   1
  -1  -3   5 358.437  17.445   3
  -1   3   5 313.815  15.639   2
   1   3  -5 302.891  16.299   1
  -1  -3  -5 1198.42   44.26   1
   1  -3   5 1155.11   42.39   3
  -1   3  -5 1183.62   43.04   1
   1   3   5 1208.33   39.74   2
  -3  -3  -5 1262.66   47.17   1
   3  -3   5 1280.98   46.07   3
   3   3   5 1270.81   42.63   2
  -3   3  -5 1285.13   46.58   1
  -5  -3  -5 825.959  34.757   1
   5  -3   5 858.323  34.558   3
  -5   3  -5 829.467  34.240   1
   5   3   5 866.288  32.017   2
   7  -3   5 841.465  35.801   3
  -7  -3  -5 852.455  35.775   1
   7   3   5 823.624  33.013   2
  -7   3  -5 812.728  34.628   1
  -9  -3  -5 490.490  25.774   1
   9  -3   5 478.324  25.872   3
  -9   3  -5 409.743  22.817   1
   9   3   5 427.724  23.256   2
  11  -3   5 605.831  33.199   3
  11   3   5 663.410  31.558   2
 -13  -3  -5 538.401  30.691   2
  13  -3   5 519.562  32.435   3
  14  -4  -5 353.671  24.170   3
 -14  -4   5 365.286  25.424   2
  14   4  -5 393.167  26.115   3
 -12  -4   5 240.780  18.729   2
  12  -4  -5 264.112  19.104   3
 -12   4   5 261.390  19.463   2
  12   4  -5 286.004  20.525   3
  10  -4  -5 372.747  21.241   3
 -10  -4   5 351.989  21.139   2
 -10   4   5 404.766  22.684   2
  10   4  -5 418.953  23.604   3
  -8  -4   5 968.737  37.235   2
   8  -4  -5 987.668  39.140   1
   8  -4  -5 989.105  37.625   3
  -8   4   5 940.513  38.381   2
   8   4  -5 978.285  40.637   3
   6  -4  -5 752.546  28.458   3
  -6  -4   5 750.388  28.411   2
   6  -4  -5 721.832  31.416   1
   6   4  -5 715.811  31.546   3
  -6   4   5 671.352  29.524   2
   6   4  -5 729.362  29.377   1
   4  -4  -5 1095.09   44.93   1
  -4  -4   5 1241.66   39.39   2
  -4   4   5 1131.93   41.30   2
   4   4  -5 1248.43   44.03   1
   4   4  -5 1164.80   44.06   3
   2  -4  -5 82.3827 10.3159   1
  -2  -4   5 75.7755  9.4300   3
  -2   4   5 46.5168  7.2593   2
   2   4  -5 60.6853  8.5599   1
   0  -4   5 1492.02   52.86   3
   0  -4  -5 1488.44   54.85   1
   0   4   5 1471.55   49.27   2
   0   4  -5 1476.99   53.89   1
   2  -4   5 671.695  29.743   3
  -2  -4  -5 711.795  32.059   1
  -2   4  -5 705.520  31.001   1
   2   4   5 744.758  28.778   2
  -4  -4  -5 862.601  36.433   1
   4  -4   5 867.679  35.363   3
  -4   4  -5 771.351  34.663   1
   4   4   5 794.878  32.136   2
  -6  -4  -5 777.246  34.948   1
   6  -4   5 732.995  34.053   3
  -6   4  -5 754.895  34.065   1
   6   4   5 810.533  32.748   2
  -8  -4  -5 665.111  32.545   1
   8  -4   5 672.081  33.336   3
  -8   4  -5 657.834  31.782   1
   8   4   5 694.217  31.254   2
  10  -4   5 184.689  17.801   3
 -10   4  -5 221.509  17.224   1
  10   4   5 219.175  17.617   2
  12  -4   5 335.847  25.744   3
  12   4   5 354.621  24.289   2
 -11  -5   5 455.179  26.260   2
  11   5  -5 436.881  28.372   3
  -9  -5   5 588.470  28.982   2
  -9   5   5 625.819  29.844   2
   9   5  -5 655.486  32.774   3
   7  -5  -5 260.180  18.441   1
  -7  -5   5 287.146  16.784   2
  -7   5   5 242.605  16.611   2
   7   5  -5 302.754  19.498   3
  -5  -5   5 546.960  27.218   3
   5  -5  -5 548.063  28.211   1
  -5   5   5 483.649  24.315   2
   5   5  -5 564.441  26.419   1
  -3  -5   5 1164.16   44.62   3
   3  -5  -5 1129.79   47.22   1
   3   5  -5 1115.30   44.99   1
  -3   5   5 1132.20   41.44   2
   1  -5  -5 1226.37   50.33   1
  -1  -5   5 1210.96   47.01   3
   1   5  -5 1261.11   48.91   1
  -1   5   5 1221.63   44.00   2
  -1  -5  -5 422.436  24.501   1
   1  -5   5 427.583  22.804   3
   1   5   5 418.603  21.425   2
  -1   5  -5 441.587  24.349   1
   3  -5   5 600.455  29.078   3
  -3  -5  -5 635.809  31.875   1
   3   5   5 593.183  27.527   2
  -3   5  -5 609.847  30.534   1
   5  -5   5 290.818  19.384   3
  -5  -5  -5 248.218  19.210   1
  -5   5  -5 267.211  19.307   1
   5   5   5 290.450  18.309   2
  -7  -5  -5 342.139  22.851   1
   7  -5   5 313.278  22.161   3
  -7   5  -5 334.328  22.470   1
   7   5   5 400.252  22.908   2
   9  -5   5 651.215  35.030   3
  -9   5  -5 616.102  33.202   1
   9   5   5 654.325  33.129   2
   8  -6  -5 394.023  25.993   1
   6  -6  -5 430.491  27.291   1
  -6   6   5 438.819  23.743   2
   6   6  -5 471.172  25.809   1
  -4  -6   5 320.151  20.050   3
   4  -6  -5 281.888  21.896   1
   4   6  -5 333.699  21.465   1
  -4   6   5 323.694  19.231   2
  -2  -6   5 419.578  23.709   3
   2  -6  -5 396.976  26.820   1
   2   6  -5 433.663  25.381   1
  -2   6   5 448.632  22.863   2
   0  -6  -5 349.655  24.346   1
   0  -6   5 344.325  21.123   3
   0   6  -5 351.659  22.953   1
   0   6   5 331.838  19.758   2
  -2  -6  -5 385.571  25.856   1
   2  -6   5 391.874  23.351   3
   2   6   5 374.870  21.858   2
  -2   6  -5 420.727  25.691   1
  -4  -6  -5 633.389  34.681   1
   4  -6   5 594.903  31.307   3
   4   6   5 633.519  30.285   2
  -4   6  -5 619.978  33.520   1
   6  -6   5 321.835  22.630   3
  -6  -6  -5 277.965  22.638   1
  -6   6  -5 304.680  22.674   1
   6   6   5 342.260  21.773   2
   8  -6   5 196.348  18.931   3
  -8  -6  -5 154.262  20.349   1
  -8   6  -5 174.094  17.660   1
   8   6   5 160.531  18.858   2
   5  -7  -5 202.443  23.179   1
   3  -7  -5 234.755  22.304   1
   3   7  -5 212.394  19.336   1
   1  -7  -5 263.412  23.212   1
   1   7  -5 206.727  19.368   1
  -1   7   5 202.077  16.411   2
  -1  -7  -5 292.775  24.617   1
   1   7   5 255.660  18.918   2
  -1   7  -5 243.369  21.236   1
  -3  -7  -5 451.297  31.326   1
  -3   7  -5 435.082  29.639   1
   3   7   5 442.428  25.823   2
  16   0  -6 216.806  19.528   3
 -16   0   6 264.194  19.917   2
  14   0  -6 327.766  22.195   3
 -14   0   6 339.743  21.299   2
 -12   0   6 258.384  16.726   2
  12   0  -6 240.357  17.168   3
 -10   0   6 217.530  14.034   2
  10   0  -6 232.450  15.230   3
  -8   0   6 1209.88   41.62   2
   8   0  -6 1243.08   44.17   3
  -6   0   6 1075.47   36.89   2
   6   0  -6 1161.64   39.34   3
   4   0  -6 373.584  15.223   1
  -4   0   6 383.184  15.318   2
   4   0  -6 370.432  15.734   3
  -2   0   6 1871.10   54.24   2
   2   0  -6 1830.27   57.24   3
   2   0  -6 1881.38   60.30   1
   0   0   6 359.056  12.816   2
   0   0   6 342.892  14.040   3
   0   0  -6 333.044  16.081   1
  -2   0  -6 1700.15   57.69   1
   2   0   6 1700.98   48.93   2
   2   0   6 1691.98   53.07   3
   4   0   6 4475.32  132.38   3
   4   0   6 4560.21  123.29   2
  -4   0  -6 4334.14  139.28   1
  -6   0  -6 1012.91   40.56   1
   6   0   6 1129.53   34.86   2
   6   0   6 1065.67   38.19   3
  -8   0  -6 486.531  24.252   1
   8   0   6 527.932  23.935   3
 -10   0  -6 1288.06   49.57   1
  10   0   6 1356.80   50.51   3
 -10   0  -6 1314.71   45.58   2
  12   0   6 210.644  16.397   3
  14   0   6 564.922  31.344   3
  15  -1  -6 187.442  17.130   3
 -15  -1   6 214.330  17.823   2
 -15   1   6 175.921  16.133   2
  15   1  -6 191.067  17.522   3
  13  -1  -6 648.723  32.836   3
 -13  -1   6 700.306  32.445   2
  13   1  -6 725.326  34.245   3
 -13   1   6 705.840  32.125   2
 -11  -1   6 825.697  34.021   2
  11  -1  -6 790.039  35.032   3
  11   1  -6 837.547  35.978   3
 -11   1   6 875.343  34.549   2
  -9  -1   6 593.508  24.745   2
   9  -1  -6 586.368  25.484   3
  -9   1   6 523.998  24.127   2
   9   1  -6 533.435  25.153   3
  -7  -1   6 1504.51   48.74   2
   7  -1  -6 1629.69   48.35   1
   7  -1  -6 1511.13   51.07   3
  -7   1   6 1456.88   48.99   2
   7   1  -6 1434.89   51.39   3
   5  -1  -6 1155.13   37.72   1
  -5  -1   6 1139.40   36.56   2
   5  -1  -6 1163.21   38.14   3
   5   1  -6 1134.41   36.49   1
   5   1  -6 1075.32   38.86   3
  -5   1   6 1077.28   37.10   2
  -3  -1   6 3047.70   84.19   2
   3  -1  -6 3047.22   88.86   3
   3  -1  -6 3016.71   92.96   1
   3   1  -6 2876.88   90.89   3
  -3   1   6 2952.37   86.23   2
   3   1  -6 2998.93   92.35   1
   1  -1  -6 2302.28   78.61   1
  -1  -1   6 2490.15   69.01   2
   1  -1  -6 2509.37   73.30   3
   1   1  -6 2556.08   79.07   1
  -1   1   6 2540.29   72.07   2
   1   1  -6 2517.94   76.63   3
   1  -1   6 1680.01   55.46   3
   1  -1   6 1801.31   47.90   2
  -1  -1  -6 1653.41   57.88   1
   1   1   6 1788.10   51.89   3
  -1   1  -6 1751.75   58.21   1
   1   1   6 1703.02   51.36   2
   3  -1   6 681.681  20.465   2
  -3  -1  -6 667.859  28.543   1
   3  -1   6 644.636  25.885   3
   3   1   6 699.249  23.814   2
  -3   1  -6 695.775  28.063   1
   3   1   6 692.210  23.249   3
  -5  -1  -6 957.276  38.599   1
   5  -1   6 997.606  36.040   3
  -5   1  -6 924.063  37.056   1
   5   1   6 950.407  32.522   2
  -5   1  -6 1032.32   30.43   2
   5   1   6 959.050  33.381   3
  -7  -1  -6 1074.05   43.25   1
   7  -1   6 1065.21   41.76   3
  -7   1  -6 1193.56   36.53   2
  -7   1  -6 1151.47   43.06   1
   7   1   6 1145.42   40.14   3
   7   1   6 1123.43   38.45   2
   9  -1   6 553.293  27.130   3
  -9  -1  -6 545.349  26.756   1
   9   1   6 582.512  24.820   2
  -9   1  -6 583.365  26.795   1
   9   1   6 592.742  25.877   3
  11  -1   6 514.512  28.199   3
 -11  -1  -6 520.728  25.608   2
  11   1   6 579.123  27.129   3
 -13  -1  -6 248.544  17.894   2
  13  -1   6 260.085  20.104   3
  13   1   6 223.386  17.429   3
 -16   2   6 184.183  17.316   2
  14  -2  -6 362.607  23.549   3
 -14  -2   6 343.118  22.636   2
 -14   2   6 391.869  23.471   2
  14   2  -6 374.481  24.164   3
  12  -2  -6 661.354  31.473   3
 -12  -2   6 681.310  31.020   2
 -12   2   6 622.827  29.870   2
  12   2  -6 654.303  31.817   3
 -10  -2   6 1113.07   41.64   2
  10  -2  -6 1093.73   42.91   3
  10   2  -6 1120.03   43.89   3
 -10   2   6 1136.63   42.11   2
   8  -2  -6 853.410  33.358   3
  -8  -2   6 840.026  32.228   2
   8   2  -6 855.668  34.530   3
  -8   2   6 906.118  33.613   2
   6  -2  -6 1365.42   46.97   3
   6  -2  -6 1406.91   47.89   1
  -6  -2   6 1399.27   45.41   2
   6   2  -6 1391.40   48.97   3
   6   2  -6 1447.21   45.72   1
  -6   2   6 1461.24   47.46   2
   4  -2  -6 1161.39   40.25   1
   4  -2  -6 1188.20   37.24   3
  -4  -2   6 1213.19   36.38   2
   4   2  -6 1089.79   40.25   3
  -4   2   6 1107.86   38.42   2
   4   2  -6 1048.59   38.11   1
  -2  -2   6 777.377  24.587   2
   2  -2  -6 735.295  29.864   1
  -2   2   6 809.363  28.406   2
   2   2  -6 820.933  29.485   1
   2   2  -6 820.805  30.155   3
   0  -2   6 5940.02  176.15   3
   0  -2  -6 5985.87  181.64   1
   0   2   6 5904.71  165.34   2
   0   2  -6 5934.20  181.01   1
  -2  -2  -6 300.258  16.052   1
   2  -2   6 298.714  15.507   3
  -2   2  -6 290.534  15.459   1
   2   2   6 310.266  14.183   2
   4  -2   6 567.557  25.510   3
  -4  -2  -6 542.607  26.050   1
   4   2   6 685.225  21.356   3
  -4   2  -6 607.502  26.253   1
   4   2   6 633.798  24.017   2
   6  -2   6 1007.01   38.57   3
  -6  -2  -6 1010.83   40.23   1
  -6   2  -6 990.936  38.621   1
   6   2   6 933.026  34.929   2
   6   2   6 983.765  33.818   3
   8  -2   6 267.646  17.444   3
  -8  -2  -6 282.134  18.516   1
   8   2   6 263.364  15.641   2
  -8   2  -6 248.103  16.127   1
  10  -2   6 321.670  20.866   3
 -10   2  -6 282.988  17.950   1
  10   2   6 306.365  18.513   2
 -12  -2  -6 579.952  30.029   2
  12  -2   6 612.346  32.962   3
  14  -2   6 310.798  24.587   3
 -14  -2  -6 354.184  23.482   2
 -15  -3   6 237.614  21.797   2
  15  -3  -6 243.814  20.250   3
 -15   3   6 284.623  21.223   2
  15   3  -6 257.101  21.033   3
 -13  -3   6 329.072  22.083   2
  13  -3  -6 331.934  21.920   3
  13   3  -6 339.595  23.004   3
 -13   3   6 363.416  22.528   2
 -11  -3   6 263.984  17.492   2
  11  -3  -6 246.122  16.788   3
 -11   3   6 241.575  17.231   2
  11   3  -6 247.231  17.708   3
   9  -3  -6 361.292  19.533   3
  -9  -3   6 374.027  19.709   2
   9   3  -6 409.735  22.055   3
  -9   3   6 425.907  21.938   2
   7  -3  -6 527.653  23.308   1
   7  -3  -6 538.720  22.927   3
  -7  -3   6 525.359  22.596   2
   7   3  -6 528.001  25.081   3
  -7   3   6 549.689  24.843   2
  -5  -3   6 1232.88   40.05   2
   5  -3  -6 1235.94   40.95   3
   5  -3  -6 1159.56   44.17   1
   5   3  -6 1256.25   45.30   3
   5   3  -6 1260.72   43.01   1
  -5   3   6 1232.70   43.26   2
   3  -3  -6 676.820  21.908   3
   3  -3  -6 585.753  26.489   1
  -3  -3   6 643.893  22.082   2
  -3   3   6 633.228  25.403   2
   3   3  -6 650.121  26.031   1
   3   3  -6 618.290  26.781   3
   1  -3  -6 618.631  27.576   1
  -1  -3   6 694.626  20.292   2
  -1  -3   6 610.293  26.747   3
  -1   3   6 629.764  25.202   2
   1   3  -6 635.378  26.576   1
   1  -3   6 1090.16   40.16   3
  -1  -3  -6 1087.19   41.43   1
   1   3   6 1041.84   36.89   2
  -1   3  -6 1064.49   40.25   1
  -3  -3  -6 1208.64   45.20   1
   3  -3   6 1208.50   43.98   3
   3   3   6 1169.85   40.47   2
  -3   3  -6 1112.99   43.74   1
  -5  -3  -6 1067.22   43.13   1
   5  -3   6 1067.06   42.19   3
  -5   3  -6 1114.09   42.80   1
   5   3   6 1112.48   39.36   2
  -7  -3  -6 856.847  37.321   1
   7  -3   6 873.666  37.038   3
  -7   3  -6 846.045  36.048   1
   7   3   6 816.782  33.602   2
  -9  -3  -6 481.807  27.405   1
   9  -3   6 469.711  26.442   3
  -9   3  -6 438.577  24.112   1
   9   3   6 465.176  24.349   2
  11  -3   6 739.486  37.959   3
  11   3   6 784.509  35.725   2
 -13  -3  -6 204.242  18.646   2
  13  -3   6 173.517  21.430   3
  14  -4  -6 305.795  22.511   3
 -14  -4   6 308.074  24.319   2
  14   4  -6 318.265  23.723   3
 -14   4   6 298.911  22.998   2
 -12  -4   6 168.292  15.440   2
  12  -4  -6 210.128  16.545   3
 -12   4   6 250.835  19.087   2
  12   4  -6 233.051  18.970   3
  10  -4  -6 622.270  29.403   3
 -10  -4   6 584.633  28.796   2
 -10   4   6 696.613  31.947   2
  10   4  -6 695.124  32.959   3
  -8  -4   6 315.281  17.383   2
   8  -4  -6 297.949  17.589   1
   8   4  -6 274.931  18.748   3
  -8   4   6 259.710  17.663   2
  -6  -4   6 924.488  33.642   2
   6  -4  -6 915.611  37.699   1
  -6   4   6 927.549  36.440   2
   6   4  -6 916.076  38.437   3
   6   4  -6 931.972  35.575   1
  -4  -4   6 774.150  27.218   2
   4  -4  -6 743.110  32.707   1
  -4   4   6 739.370  30.403   2
   4   4  -6 769.974  31.378   1
   2  -4  -6 914.852  37.024   1
  -2  -4   6 870.540  35.614   3
   2   4  -6 859.513  35.370   1
  -2   4   6 850.177  33.271   2
   0  -4  -6 805.199  35.371   1
   0  -4   6 804.947  34.040   3
   0   4  -6 875.409  34.960   1
   0   4   6 799.037  31.517   2
  -2  -4  -6 635.187  29.881   1
   2  -4   6 566.130  27.530   3
  -2   4  -6 660.457  29.226   1
   2   4   6 619.668  26.430   2
  -4  -4  -6 955.595  40.813   1
   4  -4   6 998.773  40.131   3
  -4   4  -6 958.958  40.150   1
   4   4   6 932.151  36.696   2
   6  -4   6 633.125  30.796   3
  -6  -4  -6 601.297  30.658   1
   6   4   6 628.283  28.475   2
  -6   4  -6 618.321  30.219   1
   8  -4   6 460.844  27.292   3
  -8  -4  -6 491.316  27.342   1
  -8   4  -6 457.793  25.708   1
   8   4   6 465.698  25.050   2
  10  -4   6 400.939  26.928   3
  10   4   6 425.014  25.380   2
 -10   4  -6 430.368  25.248   1
  12   4   6 330.145  24.706   2
 -11  -5   6 503.551  27.780   2
 -11   5   6 515.516  29.123   2
  11   5  -6 552.994  31.410   3
  -9  -5   6 460.742  24.088   2
   9   5  -6 477.542  27.602   3
  -9   5   6 449.229  25.262   2
   7  -5  -6 940.051  40.678   1
   7   5  -6 934.936  40.872   3
  -7   5   6 923.334  38.191   2
   5  -5  -6 237.950  17.487   1
  -5  -5   6 245.385  17.541   3
  -5   5   6 210.083  15.323   2
   5   5  -6 229.472  15.606   1
   3  -5  -6 462.822  26.267   1
  -3  -5   6 494.786  25.367   3
  -3   5   6 497.642  23.700   2
   3   5  -6 487.683  25.189   1
   1  -5  -6 1314.35   53.13   1
  -1  -5   6 1272.92   50.33   3
  -1   5   6 1325.20   47.47   2
   1   5  -6 1378.38   52.39   1
   1  -5   6 445.416  24.439   3
  -1  -5  -6 490.725  27.285   1
   1   5   6 467.382  23.290   2
  -1   5  -6 450.661  25.244   1
  -3  -5  -6 402.844  24.755   1
   3  -5   6 400.838  23.106   3
   3   5   6 406.243  22.010   2
  -3   5  -6 389.755  23.503   1
   5  -5   6 193.062  16.724   3
  -5  -5  -6 205.880  17.609   1
   5   5   6 213.287  15.939   2
  -5   5  -6 196.474  16.519   1
   7  -5   6 535.345  29.990   3
  -7  -5  -6 469.646  28.959   1
  -7   5  -6 499.371  28.749   1
   7   5   6 567.847  28.572   2
   9  -5   6 83.4931 14.6371   3
  -9   5  -6 52.0741 11.2807   1
   9   5   6 64.7741 11.9149   2
   8  -6  -6 276.925  21.156   1
  -6  -6   6 369.662  23.889   3
   6  -6  -6 401.623  25.778   1
  -6   6   6 403.744  23.038   2
  -4  -6   6 364.186  22.715   3
   4  -6  -6 374.735  25.291   1
  -4   6   6 385.656  21.900   2
   4   6  -6 441.029  24.907   1
  -2  -6   6 413.410  24.466   3
   2  -6  -6 453.452  27.820   1
   2   6  -6 485.345  26.870   1
  -2   6   6 418.539  23.106   2
   0  -6  -6 488.969  28.752   1
   0  -6   6 422.584  24.592   3
   0   6   6 399.368  22.880   2
   0   6  -6 432.590  26.135   1
   2  -6   6 366.338  22.775   3
  -2  -6  -6 327.108  24.822   1
   2   6   6 379.502  21.987   2
  -2   6  -6 341.785  23.610   1
   4  -6   6 497.594  28.527   3
  -4  -6  -6 523.116  31.350   1
  -4   6  -6 474.761  29.321   1
   4   6   6 529.268  27.341   2
   6  -6   6 196.732  18.265   3
  -6  -6  -6 185.981  21.059   1
   6   6   6 178.989  16.552   2
  -6   6  -6 198.050  18.615   1
   8  -6   6 585.688  33.930   3
  -8  -6  -6 533.342  33.041   1
  -8   6  -6 510.520  31.901   1
   5  -7  -6 188.309  22.591   1
   5   7  -6 195.054  18.655   1
   3  -7  -6 349.881  26.745   1
   3   7  -6 343.420  24.760   1
  -3   7   6 357.755  22.239   2
   1  -7  -6 116.364  17.630   1
  -1   7   6 121.795  14.438   2
   1   7  -6 108.409  16.254   1
  -1  -7  -6 388.780  29.640   1
  -1   7  -6 368.799  26.351   1
   1   7   6 407.996  24.290   2
   3  -7   6 369.724  27.492   3
   3   7   6 400.785  24.558   2
  16   0  -7 176.680  17.843   3
 -16   0   7 193.890  17.389   2
  14   0  -7 667.916  34.024   3
 -14   0   7 649.776  31.948   2
  12   0  -7 171.792  14.551   3
 -12   0   7 168.678  13.724   2
 -10   0   7 3.27915 3.28296   2
  10   0  -7 6.31701 4.13847   3
  -8   0   7 1099.71   38.95   2
   8   0  -7 1109.43   40.99   3
   6   0  -7 1544.20   48.03   1
   6   0  -7 1497.05   50.31   3
  -6   0   7 1447.45   47.74   2
   4   0  -7 2341.96   73.56   3
  -4   0   7 2410.00   69.92   2
   4   0  -7 2388.78   75.24   1
  -2   0   7 962.666  30.726   2
   2   0  -7 960.330  34.798   1
   2   0  -7 949.632  32.390   3
   0   0   7 1159.79   35.34   2
   0   0   7 1174.09   38.25   3
   0   0  -7 1151.50   41.89   1
   2   0   7 1265.80   41.83   3
  -2   0  -7 1283.13   46.55   1
   2   0   7 1295.20   38.45   2
   4   0   7 2720.34   83.60   3
   4   0   7 2735.20   77.05   2
  -4   0  -7 2654.20   89.34   1
   6   0   7 655.108  26.162   3
   6   0   7 623.781  22.897   2
  -6   0  -7 609.286  28.314   1
   8   0   7 2639.98   85.35   3
  -8   0  -7 2573.89   88.97   1
   8   0   7 2626.98   78.24   2
 -10   0  -7 260.652  17.549   1
 -10   0  -7 268.277  15.491   2
  10   0   7 286.059  18.186   3
  12   0   7 26.9828  7.6830   3
  14   0   7 638.566  34.352   3
  15  -1  -7 272.671  20.861   3
 -15  -1   7 291.526  20.695   2
 -15   1   7 253.845  19.475   2
  15   1  -7 240.504  20.158   3
  13  -1  -7 704.982  34.291   3
 -13  -1   7 686.715  33.109   2
  13   1  -7 771.545  35.811   3
 -13   1   7 766.217  34.261   2
  11  -1  -7 341.855  19.841   3
 -11  -1   7 352.863  19.844   2
 -11   1   7 333.551  19.486   2
  11   1  -7 324.349  20.070   3
   9  -1  -7 1764.44   59.07   3
  -9  -1   7 1706.18   56.40   2
  -9   1   7 1676.62   56.63   2
   9   1  -7 1638.73   59.23   3
  -7  -1   7 744.377  28.757   2
   7  -1  -7 774.863  29.940   3
   7  -1  -7 814.560  27.643   1
   7   1  -7 738.611  30.492   3
  -7   1   7 776.624  29.570   2
   5  -1  -7 681.205  24.467   3
   5  -1  -7 669.106  24.376   1
  -5  -1   7 674.174  23.545   2
   5   1  -7 639.626  22.987   1
   5   1  -7 574.677  24.794   3
  -5   1   7 564.467  23.759   2
   3  -1  -7 2515.63   77.22   3
   3  -1  -7 2502.33   81.66   1
  -3  -1   7 2582.27   73.55   2
   3   1  -7 2570.69   80.15   3
  -3   1   7 2636.34   76.06   2
   3   1  -7 2625.65   81.40   1
   1  -1  -7 1599.73   48.71   3
   1  -1  -7 1494.03   53.77   1
  -1  -1   7 1622.84   52.59   3
  -1  -1   7 1639.07   45.99   2
   1   1  -7 1621.62   54.15   1
  -1   1   7 1576.23   48.69   2
   1  -1   7 1578.75   53.02   3
  -1  -1  -7 1508.74   55.85   1
   1  -1   7 1604.02   45.45   2
   1   1   7 1710.67   49.52   3
  -1   1  -7 1693.09   56.59   1
   1   1   7 1615.86   49.04   2
  -3  -1  -7 1381.32   54.10   1
   3  -1   7 1518.06   42.60   2
   3  -1   7 1498.69   50.58   3
   3   1   7 1505.28   46.37   2
  -3   1  -7 1560.76   54.06   1
   3   1   7 1534.61   47.08   3
  -5  -1  -7 1003.83   39.60   1
   5  -1   7 974.636  36.319   3
  -5   1  -7 937.110  38.126   1
   5   1   7 971.450  33.585   3
   5   1   7 939.972  32.624   2
  -7  -1  -7 289.645  17.676   1
   7  -1   7 275.566  16.476   3
   7   1   7 261.143  14.217   2
   7   1   7 268.195  14.567   3
  -7   1  -7 254.075  16.448   1
   9  -1   7 706.294  33.117   3
  -9  -1  -7 721.690  33.530   1
   9   1   7 757.980  30.205   2
   9   1   7 784.877  31.737   3
  -9   1  -7 777.691  33.690   1
  11  -1   7 649.712  32.387   3
 -11  -1  -7 620.405  28.989   2
  11   1   7 637.502  30.016   3
 -13  -1  -7 311.838  20.859   2
  13  -1   7 371.428  24.842   3
 -14  -2   7 409.428  24.237   2
  14  -2  -7 321.752  22.633   3
 -14   2   7 349.429  22.766   2
  14   2  -7 412.484  25.203   3
  12  -2  -7 503.366  26.148   3
 -12  -2   7 533.784  26.338   2
 -12   2   7 472.977  25.400   2
  12   2  -7 459.996  26.357   3
 -10  -2   7 1294.49   46.32   2
  10  -2  -7 1280.00   47.52   3
  10   2  -7 1258.58   48.87   3
 -10   2   7 1245.55   46.68   2
  -8  -2   7 521.383  23.490   2
   8  -2  -7 564.277  24.352   3
  -8   2   7 570.047  25.080   2
   8   2  -7 570.672  25.992   3
   6  -2  -7 1248.64   42.73   1
   6  -2  -7 1260.03   41.68   3
  -6  -2   7 1213.32   40.33   2
   6   2  -7 1160.82   43.90   3
  -6   2   7 1167.05   42.13   2
   6   2  -7 1214.50   40.39   1
   4  -2  -7 779.014  31.033   1
  -4  -2   7 816.963  27.505   2
   4  -2  -7 860.041  28.330   3
  -4   2   7 832.917  30.800   2
   4   2  -7 791.365  31.672   3
   4   2  -7 824.090  30.009   1
   2  -2  -7 1901.63   66.00   1
   2  -2  -7 1958.65   58.83   3
  -2  -2   7 1993.65   56.50   2
   2   2  -7 2024.30   65.17   3
  -2   2   7 1999.52   61.25   2
   2   2  -7 2045.09   65.66   1
   0  -2  -7 1723.11   57.38   1
   0  -2   7 1689.62   55.50   3
   0   2   7 1581.19   51.36   2
   0   2  -7 1588.38   55.98   1
  -2  -2  -7 626.078  27.038   1
   2  -2   7 621.214  26.057   3
   2   2   7 622.153  23.728   2
  -2   2  -7 601.372  26.303   1
  -4  -2  -7 737.892  33.172   1
   4  -2   7 772.382  31.978   3
  -4   2  -7 847.733  33.532   1
   4   2   7 857.623  30.097   2
   6  -2   7 301.216  17.754   3
  -6  -2  -7 284.301  18.975   1
   6   2   7 291.727  15.703   2
  -6   2  -7 313.669  17.939   1
   8  -2   7 441.897  24.034   3
  -8  -2  -7 439.891  24.907   1
   8   2   7 419.214  21.336   2
  -8   2  -7 453.232  23.517   1
  10  -2   7 510.866  28.143   3
 -10  -2  -7 519.658  29.849   1
 -10   2  -7 490.791  25.667   1
  10   2   7 474.038  24.567   2
  12  -2   7 556.463  31.763   3
 -14  -2  -7 273.798  21.231   2
  15  -3  -7 355.961  24.661   3
  15   3  -7 404.919  27.428   3
 -15   3   7 410.394  26.220   2
 -13  -3   7 197.349  16.976   2
  13  -3  -7 201.553  16.555   3
  13   3  -7 213.504  17.888   3
 -13   3   7 204.145  17.392   2
  11  -3  -7 265.020  17.702   3
 -11  -3   7 267.903  17.821   2
 -11   3   7 273.606  18.650   2
  11   3  -7 283.776  19.347   3
   9  -3  -7 296.424  17.119   3
  -9  -3   7 280.151  16.888   2
   9   3  -7 297.249  19.023   3
  -9   3   7 318.998  19.049   2
   7  -3  -7 694.414  29.064   1
   7  -3  -7 692.433  27.710   3
  -7  -3   7 661.212  26.978   2
  -7   3   7 712.937  30.081   2
   7   3  -7 722.371  31.203   3
  -5  -3   7 1083.96   36.20   2
   5  -3  -7 1086.96   41.28   1
   5  -3  -7 1114.07   36.86   3
   5   3  -7 1094.05   39.20   1
  -5   3   7 1094.76   39.99   2
   5   3  -7 1042.46   41.44   3
  -3  -3   7 1004.01   30.75   2
   3  -3  -7 959.064  37.473   1
  -3   3   7 895.855  34.258   2
   3   3  -7 957.569  37.095   3
   3   3  -7 914.187  35.643   1
   1  -3  -7 471.117  23.124   1
  -1  -3   7 494.203  22.948   3
  -1   3   7 449.659  20.832   2
   1   3  -7 502.654  22.476   1
   1  -3   7 1676.46   58.60   3
  -1  -3  -7 1711.67   60.59   1
  -1   3  -7 1704.09   59.54   1
   1   3   7 1659.75   54.41   2
   3  -3   7 967.500  38.319   3
  -3  -3  -7 984.263  39.865   1
   3   3   7 960.147  35.350   2
  -3   3  -7 966.852  38.799   1
   5  -3   7 648.928  29.617   3
  -5  -3  -7 649.558  30.539   1
  -5   3  -7 635.976  29.523   1
   5   3   7 636.227  27.045   2
   7  -3   7 1098.19   45.03   3
  -7  -3  -7 1086.93   46.11   1
  -7   3  -7 1054.01   44.27   1
   7   3   7 1157.55   41.94   2
  -9  -3  -7 498.231  29.345   1
   9  -3   7 488.115  27.903   3
  -9   3  -7 485.432  26.218   1
   9   3   7 506.158  25.839   2
  11  -3   7 358.003  24.822   3
  11   3   7 335.705  22.168   2
  14   4  -7 274.883  22.509   3
 -14   4   7 242.793  21.234   2
 -12  -4   7 195.105  16.839   2
 -12   4   7 210.792  18.182   2
  12   4  -7 226.708  18.696   3
 -10  -4   7 338.099  19.750   2
 -10   4   7 338.426  21.922   2
  10   4  -7 360.543  23.208   3
   8  -4  -7 564.152  26.431   1
  -8  -4   7 540.675  24.484   2
   8   4  -7 565.612  28.798   3
  -8   4   7 532.334  27.033   2
   6  -4  -7 621.266  29.756   1
  -6  -4   7 679.427  26.644   2
   6   4  -7 698.354  31.985   3
  -6   4   7 701.693  30.286   2
   6   4  -7 715.747  28.974   1
   4  -4  -7 471.683  23.808   1
  -4   4   7 435.575  22.170   2
   4   4  -7 472.293  22.599   1
  -2  -4   7 1087.09   42.71   3
   2  -4  -7 1053.86   43.74   1
   2   4  -7 1085.28   42.40   1
  -2   4   7 1107.99   40.30   2
   0  -4  -7 600.249  29.309   1
   0  -4   7 600.880  28.202   3
   0   4   7 585.829  25.826   2
   0   4  -7 610.945  28.129   1
   2  -4   7 462.269  23.537   3
  -2  -4  -7 409.386  23.714   1
  -2   4  -7 393.430  22.387   1
   2   4   7 462.399  21.842   2
   4  -4   7 846.661  36.788   3
  -4  -4  -7 860.444  38.227   1
  -4   4  -7 816.795  36.818   1
   4   4   7 849.011  34.368   2
   6  -4   7 698.685  34.276   3
  -6  -4  -7 725.131  35.470   1
  -6   4  -7 738.166  34.603   1
   6   4   7 788.864  32.934   2
  -8  -4  -7 327.549  22.512   1
   8  -4   7 293.414  21.410   3
  -8   4  -7 273.854  19.933   1
   8   4   7 290.272  19.615   2
  10  -4   7 417.197  27.984   3
  10   4   7 462.506  26.904   2
 -10   4  -7 423.545  25.751   1
 -11  -5   7 334.755  21.985   2
  11   5  -7 408.368  27.183   3
 -11   5   7 402.865  25.581   2
  -9   5   7 632.487  31.316   2
   9   5  -7 615.312  33.149   3
   7  -5  -7 648.320  31.635   1
   7   5  -7 656.527  32.782   3
  -7   5   7 654.240  30.795   2
  -5  -5   7 201.886  16.386   3
   5  -5  -7 220.159  16.668   1
  -5   5   7 178.527  14.681   2
   5   5  -7 206.125  14.969   1
  -3  -5   7 840.280  36.666   3
   3  -5  -7 786.191  37.021   1
   3   5  -7 830.403  36.050   1
  -3   5   7 789.956  33.561   2
   1  -5  -7 326.490  22.476   1
  -1  -5   7 357.299  21.569   3
   1   5  -7 368.638  21.707   1
  -1   5   7 340.101  19.725   2
  -1  -5  -7 407.880  25.767   1
   1  -5   7 465.965  25.322   3
  -1   5  -7 456.297  25.290   1
   1   5   7 449.568  23.337   2
  -3  -5  -7 254.677  19.947   1
   3  -5   7 231.067  17.898   3
   3   5   7 254.396  17.405   2
  -3   5  -7 284.909  19.504   1
   5  -5   7 345.997  22.903   3
  -5  -5  -7 358.369  23.986   1
   5   5   7 334.873  20.767   2
  -5   5  -7 334.061  22.662   1
  -7  -5  -7 209.447  19.442   1
   7  -5   7 218.630  19.063   3
  -7   5  -7 202.830  17.881   1
   7   5   7 191.011  16.669   2
   9  -5   7 274.568  22.955   3
   9   5   7 345.154  23.475   2
  -9   5  -7 276.283  21.609   1
   8  -6  -7 324.622  23.157   1
  -8  -6   7 360.893  25.262   3
  -8   6   7 378.211  23.272   2
  -6  -6   7 207.070  17.912   3
   6  -6  -7 183.316  17.362   1
  -6   6   7 219.214  17.354   2
   4  -6  -7 327.899  23.855   1
  -4  -6   7 375.674  23.646   3
  -4   6   7 370.965  22.137   2
   4   6  -7 381.310  23.356   1
   2  -6  -7 475.641  29.210   1
  -2  -6   7 480.348  27.126   3
  -2   6   7 468.568  25.176   2
   2   6  -7 479.683  27.823   1
   0  -6  -7 241.781  21.435   1
   0  -6   7 254.983  19.203   3
   0   6  -7 239.344  19.142   1
   0   6   7 275.856  18.737   2
  -2  -6  -7 807.719  41.359   1
   2  -6   7 759.195  37.509   3
   2   6   7 794.886  35.766   2
  -2   6  -7 801.060  39.472   1
  -4  -6  -7 511.890  32.205   1
   4  -6   7 513.943  29.909   3
   4   6   7 550.725  28.808   2
  -4   6  -7 564.181  31.950   1
   6  -6   7 55.7466 11.8925   3
  -6  -6  -7 61.1088 13.0492   1
   6   6   7 58.1776 11.3652   2
  -6   6  -7 47.8428 11.6912   1
  -8  -6  -7 579.195  35.381   1
   3  -7  -7 306.858  27.441   1
   3   7  -7 295.967  23.473   1
  -3   7   7 354.362  22.417   2
   1  -7  -7 291.590  26.955   1
  -1   7   7 314.071  21.537   2
   1   7  -7 322.697  24.056   1
   1  -7   7 222.070  19.580   3
   1   7   7 213.341  18.344   2
   3  -7   7 336.279  24.582   3
 -16   0   8 212.846  19.023   2
  16   0  -8 216.775  20.703   3
  14   0  -8 270.364  20.510   3
 -14   0   8 287.970  20.048   2
  12   0  -8 285.907  19.509   3
 -12   0   8 278.404  18.242   2
 -10   0   8 743.740  31.538   2
  10   0  -8 786.591  33.406   3
  -8   0   8 153.765  11.252   2
   8   0  -8 156.389  11.713   3
  -6   0   8 1669.72   53.36   2
   6   0  -8 1653.67   54.27   1
   6   0  -8 1714.14   56.11   3
   4   0  -8 2202.06   70.84   1
  -4   0   8 2202.31   65.44   2
   4   0  -8 2168.69   68.86   3
  -2   0   8 2622.28   76.25   2
   2   0  -8 2683.39   85.42   1
   2   0  -8 2620.70   80.99   3
   0   0   8 679.870  25.088   3
   0   0   8 684.571  23.016   2
   0   0  -8 681.126  28.492   1
   2   0   8 3937.08  106.85   2
   2   0   8 3736.28  114.57   3
  -2   0  -8 3809.01  122.38   1
  -4   0  -8 588.024  27.386   1
   4   0   8 596.896  20.862   2
   4   0   8 584.625  23.581   3
   6   0   8 416.486  17.102   2
   6   0   8 404.021  19.562   3
  -6   0  -8 416.125  22.431   1
   8   0   8 2145.75   63.66   2
   8   0   8 2025.85   69.41   3
  -8   0  -8 1958.98   73.22   1
 -10   0  -8 120.207  14.227   1
  10   0   8 115.787  13.754   3
  12   0   8 282.657  20.176   3
  14   0   8 141.677  18.225   3
  15  -1  -8 434.087  26.996   3
 -15  -1   8 426.988  25.816   2
 -15   1   8 397.746  25.345   2
  15   1  -8 422.139  27.115   3
 -13  -1   8 360.190  21.877   2
  13  -1  -8 363.396  22.837   3
  13   1  -8 380.445  23.690   3
 -13   1   8 375.868  22.650   2
 -11  -1   8 437.538  22.515   2
  11  -1  -8 440.884  23.215   3
 -11   1   8 391.905  21.935   2
  11   1  -8 389.525  22.947   3
  -9  -1   8 1096.00   41.11   2
   9  -1  -8 1146.31   43.22   3
  -9   1   8 1151.92   42.19   2
   9   1  -8 1194.91   44.47   3
  -7  -1   8 662.088  26.952   2
   7  -1  -8 686.082  28.324   3
   7  -1  -8 765.938  27.424   1
  -7   1   8 745.551  28.812   2
   7   1  -8 711.288  29.571   3
   5  -1  -8 1326.77   44.48   1
   5  -1  -8 1287.06   42.78   3
  -5  -1   8 1303.65   41.19   2
   5   1  -8 1307.53   43.03   1
  -5   1   8 1166.12   42.01   2
   5   1  -8 1235.86   44.57   3
  -3  -1   8 884.069  28.880   2
   3  -1  -8 862.432  33.478   1
   3  -1  -8 857.282  30.107   3
  -3   1   8 931.751  31.563   2
   3   1  -8 923.231  33.172   3
   3   1  -8 888.792  32.904   1
  -1  -1   8 924.726  28.733   2
  -1  -1   8 919.602  33.863   3
   1  -1  -8 874.607  35.489   1
   1   1  -8 950.365  35.729   1
  -1   1   8 967.601  31.439   2
   1  -1   8 894.158  33.952   3
  -1  -1  -8 889.942  37.194   1
   1  -1   8 957.826  27.861   2
   1   1   8 935.515  31.224   2
  -1   1  -8 930.145  36.942   1
   1   1   8 975.230  30.816   3
  -3  -1  -8 1151.56   47.26   1
   3  -1   8 1147.70   43.11   3
   3  -1   8 1211.86   35.78   2
   3   1   8 1266.53   39.88   2
  -3   1  -8 1274.47   47.35   1
   3   1   8 1339.60   40.38   3
  -5  -1  -8 826.447  36.187   1
   5  -1   8 856.694  33.524   3
   5   1   8 878.418  30.958   3
   5   1   8 848.737  30.136   2
  -5   1  -8 844.149  36.108   1
   7  -1   8 857.609  34.894   3
  -7  -1  -8 819.699  36.478   1
   7   1   8 844.693  32.182   3
   7   1   8 817.268  30.715   2
  -7   1  -8 798.973  35.869   1
  -9  -1  -8 330.592  21.147   1
   9  -1   8 317.348  20.315   3
   9   1   8 349.623  19.131   3
  -9   1  -8 336.462  20.899   1
   9   1   8 364.879  18.637   2
  11  -1   8 435.570  25.500   3
 -11  -1  -8 388.839  22.085   2
  13  -1   8 414.037  27.302   3
  14  -2  -8 178.242  16.106   3
 -14  -2   8 183.499  16.561   2
  14   2  -8 179.397  16.725   3
 -14   2   8 175.164  16.241   2
 -12  -2   8 796.319  34.931   2
  12  -2  -8 735.715  34.536   3
  12   2  -8 838.465  37.581   3
 -12   2   8 765.669  35.050   2
  10  -2  -8 830.912  34.663   3
 -10  -2   8 854.712  34.190   2
  10   2  -8 843.342  36.565   3
 -10   2   8 801.964  34.684   2
  -8  -2   8 701.935  28.259   2
   8  -2  -8 693.470  28.695   3
  -8   2   8 734.026  30.289   2
   8   2  -8 690.949  30.700   3
   6  -2  -8 510.623  21.751   1
   6  -2  -8 504.127  20.793   3
  -6  -2   8 505.673  20.731   2
   6   2  -8 478.918  19.579   1
  -6   2   8 452.031  22.028   2
   6   2  -8 478.339  23.073   3
  -4  -2   8 466.753  17.861   2
   4  -2  -8 443.664  20.956   1
   4  -2  -8 481.511  18.098   3
  -4   2   8 464.919  20.990   2
   4   2  -8 455.503  19.879   1
   4   2  -8 469.383  21.994   3
  -2  -2   8 965.953  28.649   2
   2  -2  -8 950.068  36.223   1
   2   2  -8 880.755  34.640   1
  -2   2   8 911.493  32.897   2
   0  -2  -8 1074.42   40.83   1
   0  -2   8 1080.21   39.46   3
   0   2   8 1057.45   36.49   2
   0   2  -8 1044.93   39.89   1
  -2  -2  -8 756.491  32.576   1
   2  -2   8 767.242  31.098   3
  -2   2  -8 753.882  31.892   1
   2   2   8 777.779  28.464   2
   4  -2   8 498.615  23.815   3
  -4  -2  -8 542.164  26.374   1
  -4   2  -8 493.523  24.591   1
   4   2   8 511.785  21.780   2
  -6  -2  -8 552.257  29.098   1
   6  -2   8 544.697  26.257   3
   6   2   8 535.116  23.478   2
  -6   2  -8 522.835  26.372   1
  -8  -2  -8 249.208  18.966   1
   8  -2   8 269.370  18.578   3
   8   2   8 285.086  16.794   2
  -8   2  -8 299.598  18.853   1
  10  -2   8 538.679  29.626   3
 -10  -2  -8 533.898  29.021   1
  10   2   8 514.276  25.913   2
 -10   2  -8 494.242  27.161   1
  12  -2   8 735.480  38.491   3
  15  -3  -8 188.622  17.737   3
 -13  -3   8 195.215  16.694   2
  13  -3  -8 199.921  16.601   3
  13   3  -8 200.256  17.764   3
 -13   3   8 212.139  17.905   2
 -11  -3   8 416.173  22.713   2
  11  -3  -8 399.254  22.251   3
  11   3  -8 421.617  24.641   3
 -11   3   8 376.781  23.258   2
   9  -3  -8 332.153  18.057   3
  -9  -3   8 322.485  18.158   2
   9   3  -8 302.764  19.793   3
  -9   3   8 321.547  19.897   2
   7  -3  -8 534.361  22.759   3
   7  -3  -8 549.074  24.642   1
  -7  -3   8 558.014  23.138   2
   7   3  -8 498.089  26.053   3
  -7   3   8 502.025  25.186   2
  -5  -3   8 1933.51   59.02   2
   5  -3  -8 1889.15   66.60   1
  -5   3   8 1937.05   63.60   2
   5   3  -8 1961.25   67.30   3
   5   3  -8 1919.39   64.47   1
   3  -3  -8 754.721  32.650   1
   3   3  -8 809.981  31.489   1
  -3   3   8 774.366  30.757   2
  -1  -3   8 977.862  37.232   3
   1  -3  -8 943.060  37.703   1
   1   3  -8 839.984  35.527   1
  -1   3   8 887.139  33.889   2
  -1  -3  -8 2346.08   81.44   1
   1  -3   8 2372.59   78.98   3
   1   3   8 2368.19   73.49   2
  -1   3  -8 2378.47   80.28   1
   3  -3   8 256.680  16.394   3
  -3  -3  -8 247.756  17.065   1
   3   3   8 234.508  14.557   2
  -3   3  -8 271.562  16.838   1
  -5  -3  -8 1103.67   46.12   1
   5  -3   8 1078.45   44.02   3
  -5   3  -8 1122.06   44.90   1
   5   3   8 1115.75   40.82   2
  -7  -3  -8 624.075  32.906   1
   7  -3   8 621.594  31.149   3
   7   3   8 650.661  28.972   2
  -7   3  -8 638.490  31.050   1
   9  -3   8 445.400  27.079   3
  -9  -3  -8 432.076  28.260   1
   9   3   8 465.801  25.043   2
  -9   3  -8 476.865  26.358   1
  11  -3   8 186.064  21.458   3
 -11   3  -8 151.269  18.960   1
  11   3   8 189.738  16.545   2
 -12  -4   8 322.546  21.784   2
  12   4  -8 394.828  25.700   3
 -12   4   8 382.902  24.838   2
 -10  -4   8 259.905  17.432   2
  10   4  -8 299.237  21.417   3
 -10   4   8 286.868  20.268   2
  -8  -4   8 356.238  18.815   2
  -8   4   8 372.387  21.846   2
   8   4  -8 343.633  22.139   3
   6  -4  -8 702.462  32.315   1
   6   4  -8 720.319  33.714   3
  -6   4   8 707.264  31.664   2
   6   4  -8 744.839  30.379   1
  -4  -4   8 934.459  39.020   3
   4  -4  -8 858.833  37.618   1
  -4   4   8 852.413  35.236   2
   4   4  -8 887.419  36.044   1
   2  -4  -8 576.202  28.675   1
  -2  -4   8 563.588  27.809   3
   2   4  -8 597.142  27.384   1
  -2   4   8 557.387  25.907   2
   0  -4   8 789.430  36.036   3
   0  -4  -8 839.373  37.771   1
   0   4  -8 897.746  37.104   1
   0   4   8 885.889  34.198   2
  -2  -4  -8 607.540  30.868   1
   2  -4   8 582.010  29.103   3
  -2   4  -8 640.331  30.046   1
   2   4   8 624.393  27.452   2
   4  -4   8 590.669  29.147   3
  -4  -4  -8 558.134  30.009   1
   4   4   8 565.375  26.805   2
  -4   4  -8 551.767  28.496   1
   6  -4   8 525.515  28.230   3
  -6  -4  -8 494.470  28.694   1
   6   4   8 498.934  25.694   2
  -6   4  -8 501.096  27.434   1
  -8  -4  -8 623.095  34.045   1
   8  -4   8 565.942  32.144   3
  -8   4  -8 587.752  31.358   1
   8   4   8 587.941  29.930   2
  10  -4   8 165.547  20.148   3
  10   4   8 178.576  19.313   2
 -10   4  -8 169.244  16.544   1
 -11   5   8 428.342  26.882   2
  11   5  -8 407.893  28.246   3
  -9   5   8 750.590  35.784   2
   9   5  -8 765.724  38.730   3
   7  -5  -8 169.962  15.264   1
   7   5  -8 147.431  16.680   3
  -7   5   8 158.768  14.590   2
   5  -5  -8 228.207  18.001   1
  -5  -5   8 235.733  18.616   3
  -5   5   8 269.602  18.067   2
   5   5  -8 282.781  17.976   1
  -3  -5   8 612.244  29.903   3
   3  -5  -8 577.295  30.319   1
  -3   5   8 490.346  25.844   2
   3   5  -8 554.087  28.341   1
   1  -5  -8 343.200  22.833   1
  -1  -5   8 337.090  21.711   3
  -1   5   8 310.216  19.674   2
   1   5  -8 373.797  22.055   1
   1  -5   8 288.060  20.024   3
  -1  -5  -8 296.222  21.601   1
   1   5   8 297.816  18.819   2
  -1   5  -8 270.618  19.781   1
   3  -5   8 510.218  28.303   3
  -3  -5  -8 493.462  29.417   1
   3   5   8 514.057  26.307   2
  -3   5  -8 510.529  28.523   1
   5  -5   8 238.257  19.647   3
  -5  -5  -8 236.746  20.539   1
  -5   5  -8 243.800  19.254   1
   5   5   8 240.022  18.079   2
  -7  -5  -8 140.139  18.117   1
   7  -5   8 116.774  16.724   3
   7   5   8 152.715  17.332   2
  -7   5  -8 138.610  17.498   1
   9  -5   8 512.005  33.515   3
  -9   5  -8 458.724  29.385   1
  -8  -6   8 578.010  33.621   3
  -8   6   8 536.231  29.815   2
  -6  -6   8 502.221  29.574   3
   6  -6  -8 498.386  29.698   1
  -6   6   8 501.458  27.638   2
   4  -6  -8 218.725  19.327   1
  -4  -6   8 192.083  17.484   3
   4   6  -8 207.277  17.232   1
  -4   6   8 182.635  16.074   2
   2  -6  -8 376.095  26.151   1
  -2  -6   8 348.811  23.640   3
   2   6  -8 381.517  24.475   1
  -2   6   8 385.758  22.827   2
   0  -6  -8 547.894  32.103   1
   0  -6   8 501.014  28.842   3
   0   6   8 477.413  26.578   2
   0   6  -8 483.065  29.016   1
  -2  -6  -8 548.493  33.183   1
   2  -6   8 517.706  29.921   3
  -2   6  -8 514.459  30.761   1
   2   6   8 498.567  27.572   2
   4  -6   8 186.164  18.029   3
  -4  -6  -8 196.096  20.044   1
  -4   6  -8 199.928  19.020   1
   4   6   8 213.763  17.735   2
  -6  -6  -8 398.222  28.930   1
   6  -6   8 421.786  28.389   3
  -6   6  -8 425.617  28.640   1
   6   6   8 377.001  26.973   2
  -5   7   8 336.230  24.746   2
   3   7  -8 504.497  30.872   1
  -3   7   8 468.883  27.671   2
  -1  -7   8 227.587  19.803   3
  -1   7   8 274.412  20.411   2
   1  -7   8 378.893  26.293   3
  14   0  -9 324.574  22.876   3
 -14   0   9 351.998  22.733   2
 -12   0   9 424.204  23.705   2
  12   0  -9 420.069  24.322   3
  10   0  -9 58.8089  9.3138   3
 -10   0   9 57.5755  9.1423   2
   8   0  -9 2227.22   74.85   3
  -8   0   9 2304.29   71.88   2
   6   0  -9 1141.49   40.42   3
  -6   0   9 1114.70   38.60   2
   6   0  -9 1086.28   38.73   1
  -4   0   9 641.622  24.522   2
   4   0  -9 658.280  26.655   1
   4   0  -9 686.866  26.152   3
  -2   0   9 3693.92  104.72   2
   2   0  -9 3676.22  111.19   3
   2   0  -9 3677.24  116.91   1
   0   0  -9 947.157  37.438   1
   0   0   9 937.559  30.602   2
   0   0   9 946.887  33.304   3
   2   0   9 829.813  26.954   2
   2   0   9 783.886  29.593   3
  -2   0  -9 819.691  34.464   1
  -4   0  -9 413.100  23.026   1
   4   0   9 438.472  17.102   2
   4   0   9 476.242  20.279   3
   6   0   9 1978.41   66.26   3
   6   0   9 1967.24   60.04   2
  -6   0  -9 2001.44   71.97   1
  -8   0  -9 105.069  13.675   1
   8   0   9 100.354  12.022   3
 -10   0  -9 228.564  18.006   1
  10   0   9 235.221  17.096   3
  12   0   9 324.673  22.363   3
  15  -1  -9 282.057  22.119   3
 -15  -1   9 260.374  20.521   2
 -15   1   9 304.022  21.850   2
  15   1  -9 314.771  23.086   3
 -13  -1   9 424.257  24.287   2
  13  -1  -9 426.791  25.190   3
  13   1  -9 435.983  25.852   3
 -13   1   9 422.689  24.819   2
  11  -1  -9 755.398  32.916   3
 -11  -1   9 681.973  30.828   2
 -11   1   9 679.586  31.469   2
  11   1  -9 687.598  32.802   3
  -9  -1   9 462.067  22.741   2
   9  -1  -9 473.912  23.747   3
  -9   1   9 502.118  24.115   2
   9   1  -9 551.548  25.727   3
   7  -1  -9 539.486  23.204   1
   7  -1  -9 566.955  24.132   3
  -7  -1   9 542.579  23.288   2
   7   1  -9 584.553  25.612   3
  -7   1   9 545.233  24.298   2
   5  -1  -9 856.421  33.904   1
  -5  -1   9 893.043  30.892   2
   5  -1  -9 894.938  31.988   3
   5   1  -9 858.546  33.806   3
   5   1  -9 916.793  32.565   1
  -5   1   9 843.687  32.300   2
  -3  -1   9 1211.48   37.92   2
   3  -1  -9 1183.75   39.88   3
   3  -1  -9 1148.91   44.35   1
   3   1  -9 1242.45   43.72   1
   3   1  -9 1244.50   43.16   3
  -3   1   9 1201.63   40.49   2
  -1  -1   9 812.872  25.547   2
   1  -1  -9 780.488  33.213   1
  -1  -1   9 781.186  30.439   3
   1   1  -9 739.751  31.991   1
  -1   1   9 819.614  27.490   3
  -1   1   9 766.495  27.860   2
   1  -1   9 1316.50   47.12   3
   1  -1   9 1409.80   39.88   2
  -1  -1  -9 1288.46   51.38   1
   1   1   9 1440.74   43.85   3
   1   1   9 1392.87   43.56   2
  -1   1  -9 1302.80   50.65   1
  -3  -1  -9 813.327  35.624   1
   3  -1   9 793.470  31.704   3
  -3   1  -9 759.783  34.639   1
   3   1   9 828.012  28.755   2
   3   1   9 814.263  28.418   3
   5  -1   9 717.857  29.066   3
  -5  -1  -9 732.309  32.374   1
   5   1   9 646.874  25.471   3
  -5   1  -9 591.629  30.256   1
   5   1   9 632.260  25.009   2
   7  -1   9 424.067  22.604   3
  -7  -1  -9 455.160  24.975   1
   7   1   9 435.888  20.474   3
   7   1   9 415.718  19.557   2
  -7   1  -9 411.661  23.988   1
  -9  -1  -9 870.907  39.993   1
   9  -1   9 915.162  39.162   3
  -9   1  -9 848.681  39.201   1
   9   1   9 857.162  34.070   2
  11  -1   9 497.790  28.686   3
  13  -1   9 244.640  21.077   3
 -14  -2   9 111.580  15.249   2
  14  -2  -9 107.779  14.650   3
 -14   2   9 154.234  17.570   2
  14   2  -9 123.147  16.642   3
 -12  -2   9 560.739  28.245   2
  12  -2  -9 531.555  27.928   3
 -12   2   9 538.951  28.605   2
  12   2  -9 591.962  30.596   3
 -10  -2   9 689.490  29.552   2
  10  -2  -9 655.380  29.436   3
  10   2  -9 605.722  30.504   3
 -10   2   9 634.020  29.913   2
  -8  -2   9 522.156  23.112   2
   8  -2  -9 488.579  22.777   3
   8   2  -9 468.606  24.766   3
  -8   2   9 507.401  24.492   2
  -6  -2   9 702.442  26.638   2
   6  -2  -9 745.262  27.610   3
   6  -2  -9 716.159  29.033   1
   6   2  -9 708.059  27.051   1
  -6   2   9 652.372  28.887   2
   6   2  -9 705.248  30.855   3
  -4  -2   9 412.730  16.165   2
   4  -2  -9 384.597  19.473   1
   4  -2  -9 377.304  15.794   3
  -4   2   9 377.700  18.935   2
   4   2  -9 373.782  19.896   3
   4   2  -9 380.812  18.246   1
  -2  -2   9 360.948  18.843   3
   2  -2  -9 349.648  18.629   1
  -2  -2   9 364.801  13.199   2
   2   2  -9 323.581  17.421   1
  -2   2   9 328.036  16.640   2
   0  -2  -9 797.362  33.475   1
   0  -2   9 774.883  31.654   3
   0   2  -9 783.310  32.544   1
   0   2   9 772.247  29.178   2
  -2  -2  -9 1126.82   44.77   1
   2  -2   9 1116.03   42.26   3
   2   2   9 1112.81   38.63   2
  -2   2  -9 1116.71   44.02   1
   4  -2   9 862.918  36.739   3
  -4  -2  -9 946.833  41.089   1
   4   2   9 950.569  34.279   2
  -4   2  -9 957.576  39.569   1
  -6  -2  -9 416.282  25.425   1
   6  -2   9 422.855  22.895   3
   6   2   9 410.339  20.239   2
  -6   2  -9 418.933  23.565   1
  -8  -2  -9 372.437  24.346   1
   8  -2   9 377.356  23.284   3
   8   2   9 438.242  21.726   2
  -8   2  -9 424.562  24.255   1
  10  -2   9 450.997  27.480   3
 -10  -2  -9 500.224  28.446   1
 -10   2  -9 467.605  27.097   1
  10   2   9 471.944  24.915   2
  12  -2   9 598.335  34.471   3
  15  -3  -9 262.285  21.493   3
  13  -3  -9 377.552  23.681   3
 -13  -3   9 412.191  24.732   2
  13   3  -9 442.007  27.251   3
 -13   3   9 421.636  26.282   2
 -11  -3   9 270.843  18.064   2
  11  -3  -9 288.799  18.224   3
  11   3  -9 284.837  20.643   3
 -11   3   9 281.704  19.932   2
   9  -3  -9 407.941  21.124   3
  -9  -3   9 379.307  20.231   2
  -9   3   9 387.502  22.797   2
   9   3  -9 399.471  23.648   3
   7  -3  -9 802.003  32.684   1
  -7  -3   9 782.643  29.759   2
  -7   3   9 761.935  33.247   2
   7   3  -9 717.829  33.957   3
  -5  -3   9 1493.57   46.26   2
   5  -3  -9 1381.16   52.67   1
  -5   3   9 1449.68   51.05   2
   5   3  -9 1404.51   53.52   3
   5   3  -9 1458.78   51.09   1
   3  -3  -9 210.969  14.949   1
  -3  -3   9 211.329  15.201   3
  -3   3   9 204.195  13.599   2
   3   3  -9 220.110  13.940   1
   1  -3  -9 2855.09   97.32   1
  -1  -3   9 2809.79   94.27   3
   1   3  -9 2973.77   96.12   1
  -1   3   9 2949.46   88.79   2
  -1  -3  -9 637.608  29.949   1
   1  -3   9 619.087  28.418   3
  -1   3  -9 567.242  27.907   1
   1   3   9 616.521  26.103   2
  -3  -3  -9 188.167  15.884   1
   3  -3   9 232.974  15.778   3
  -3   3  -9 196.178  15.111   1
   3   3   9 199.752  13.490   2
  -5  -3  -9 1173.36   49.20   1
   5  -3   9 1063.39   45.72   3
   5   3   9 1183.02   42.95   2
  -5   3  -9 1214.61   48.04   1
   7  -3   9 409.949  24.467   3
  -7  -3  -9 401.305  26.754   1
  -7   3  -9 408.879  24.344   1
   7   3   9 411.350  22.294   2
  -9  -3  -9 196.472  19.246   1
   9  -3   9 196.851  17.682   3
  -9   3  -9 201.092  17.285   1
   9   3   9 224.899  17.049   2
  11  -3   9 325.933  25.049   3
 -11   3  -9 355.879  23.861   1
  11   3   9 358.643  23.262   2
 -12  -4   9 500.471  26.842   2
  12   4  -9 471.050  29.837   3
 -12   4   9 492.840  29.478   2
 -10  -4   9 162.608  13.988   2
  10   4  -9 230.924  19.043   3
 -10   4   9 232.203  18.480   2
   8   4  -9 422.864  25.322   3
  -8   4   9 401.595  23.806   2
   6  -4  -9 606.108  30.651   1
   6   4  -9 726.973  33.589   3
  -6   4   9 702.769  31.485   2
  -4  -4   9 676.049  32.126   3
   4  -4  -9 659.292  31.327   1
   4   4  -9 651.321  29.516   1
  -4   4   9 611.599  28.901   2
   2  -4  -9 772.971  36.350   1
  -2  -4   9 865.222  36.694   3
   2   4  -9 789.381  34.825   1
  -2   4   9 804.399  33.567   2
   0  -4  -9 577.414  30.150   1
   0  -4   9 543.069  28.664   3
   0   4  -9 640.849  29.736   1
   0   4   9 618.026  27.333   2
  -2  -4  -9 368.871  23.685   1
   2  -4   9 341.045  21.774   3
  -2   4  -9 416.099  23.275   1
   2   4   9 414.321  21.550   2
   4  -4   9 446.936  25.329   3
  -4  -4  -9 414.318  26.041   1
  -4   4  -9 435.179  25.271   1
   4   4   9 441.735  23.425   2
   6  -4   9 483.454  28.093   3
  -6  -4  -9 499.992  29.824   1
   6   4   9 508.999  26.150   2
  -6   4  -9 481.955  27.759   1
  -8  -4  -9 396.216  27.835   1
   8  -4   9 390.327  25.900   3
  -8   4  -9 358.919  24.238   1
   8   4   9 381.464  23.608   2
  10  -4   9 341.552  25.431   3
 -10   4  -9 283.601  22.224   1
  10   4   9 307.697  22.561   2
 -11   5   9 400.541  26.068   2
  11   5  -9 360.826  27.006   3
   9   5  -9 624.239  34.326   3
  -9   5   9 600.300  31.744   2
   7  -5  -9 223.449  17.599   1
  -7   5   9 219.342  17.719   2
  -5  -5   9 213.782  18.377   3
   5  -5  -9 207.139  17.168   1
   5   5  -9 214.173  15.892   1
  -5   5   9 203.635  16.293   2
   3  -5  -9 306.932  21.320   1
  -3  -5   9 288.514  20.392   3
  -3   5   9 272.213  18.522   2
   3   5  -9 296.060  19.758   1
   1  -5  -9 183.944  17.164   1
  -1  -5   9 187.528  16.839   3
   1   5  -9 187.812  15.836   1
  -1   5   9 191.308  15.490   2
  -1  -5  -9 369.214  24.986   1
   1  -5   9 351.888  23.393   3
   1   5   9 385.232  22.302   2
  -1   5  -9 420.735  24.811   1
  -3  -5  -9 717.318  37.314   1
   3  -5   9 679.884  34.842   3
   3   5   9 720.892  32.888   2
  -3   5  -9 631.505  34.039   1
   5  -5   9 378.855  25.313   3
  -5  -5  -9 380.193  26.796   1
  -5   5  -9 403.519  25.790   1
   5   5   9 375.424  23.396   2
  -7  -5  -9 176.150  20.850   1
   7  -5   9 159.788  19.737   3
  -7   5  -9 161.211  19.279   1
   7   5   9 162.324  18.172   2
  -9  -5  -9 435.083  33.774   1
  -8  -6   9 420.008  28.842   3
  -8   6   9 393.729  25.531   2
   6  -6  -9 360.889  24.988   1
  -6  -6   9 368.921  25.593   3
  -6   6   9 330.340  22.793   2
   4  -6  -9 332.713  24.041   1
  -4  -6   9 280.658  22.170   3
   4   6  -9 296.824  21.552   1
  -4   6   9 289.829  20.652   2
  -2  -6   9 367.723  25.412   3
   2  -6  -9 410.706  27.625   1
  -2   6   9 386.287  23.679   2
   2   6  -9 410.884  25.645   1
   0  -6   9 431.630  27.353   3
   0  -6  -9 454.359  30.140   1
   0   6  -9 429.561  27.612   1
   0   6   9 451.528  25.934   2
   2  -6   9 397.731  27.039   3
  -2  -6  -9 440.331  29.930   1
   2   6   9 387.093  24.676   2
  -2   6  -9 447.695  28.089   1
   4  -6   9 128.978  17.700   3
  -4  -6  -9 114.566  17.930   1
   4   6   9 118.904  15.138   2
  -4   6  -9 125.196  17.834   1
 -14   0  10 1099.16   46.71   2
  14   0 -10 1081.64   48.13   3
 -12   0  10 392.602  22.877   2
  12   0 -10 345.438  22.360   3
 -10   0  10 194.724  14.685   2
  10   0 -10 197.688  14.979   3
   8   0 -10 1456.09   51.96   3
  -8   0  10 1410.29   49.58   2
  -6   0  10 314.913  16.378   2
   6   0 -10 316.095  16.816   3
   6   0 -10 324.255  15.903   1
  -4   0  10 2847.96   83.99   2
   4   0 -10 2808.59   88.67   3
   4   0 -10 2836.91   91.86   1
   2   0 -10 1529.33   53.73   1
   2   0 -10 1428.98   49.39   3
  -2   0  10 1502.87   46.70   2
   0   0  10 1040.74   33.58   2
   0   0  10 1026.47   36.54   3
   0   0 -10 1025.26   40.95   1
   2   0  10 247.326  11.538   2
  -2   0 -10 253.559  16.691   1
   2   0  10 224.633  12.829   3
   4   0  10 308.760  13.814   2
  -4   0 -10 309.118  19.879   1
   4   0  10 324.931  16.449   3
  -6   0 -10 419.099  24.512   1
   6   0  10 428.259  21.217   3
  -8   0 -10 1049.55   45.66   1
   8   0  10 992.979  41.055   3
  10   0  10 167.024  14.677   3
 -10   0 -10 157.387  15.834   1
 -15  -1  10 245.397  19.922   2
  15  -1 -10 277.361  21.460   3
 -15   1  10 274.454  21.167   2
  15   1 -10 236.991  20.976   3
 -13  -1  10 228.841  17.619   2
  13  -1 -10 208.851  17.327   3
  13   1 -10 233.998  18.882   3
 -13   1  10 206.022  17.398   2
  11  -1 -10 477.488  25.307   3
 -11  -1  10 476.839  24.544   2
  11   1 -10 436.421  25.271   3
 -11   1  10 458.698  24.915   2
   9  -1 -10 1220.45   45.49   3
  -9  -1  10 1128.03   43.21   2
   9   1 -10 1210.45   46.73   3
  -9   1  10 1220.04   45.07   2
   7  -1 -10 392.767  19.481   3
  -7  -1  10 404.099  19.482   2
  -7   1  10 390.241  20.171   2
   7   1 -10 426.319  21.548   3
  -5  -1  10 615.630  24.197   2
   5  -1 -10 632.949  27.718   1
   5  -1 -10 636.950  25.089   3
  -5   1  10 631.199  26.220   2
   5   1 -10 644.468  27.605   3
   5   1 -10 631.070  25.847   1
   3  -1 -10 791.097  34.278   1
   3  -1 -10 858.928  29.760   3
  -3  -1  10 841.475  28.166   2
   3   1 -10 809.321  32.288   3
   3   1 -10 785.486  32.741   1
  -3   1  10 822.941  30.424   2
   1  -1 -10 573.996  28.286   1
  -1  -1  10 610.856  25.808   3
  -1  -1  10 619.045  21.055   2
  -1   1  10 610.991  23.533   2
  -1   1  10 653.288  23.045   3
   1   1 -10 552.181  27.185   1
   1  -1  10 754.380  30.379   3
  -1  -1 -10 751.738  34.229   1
   1  -1  10 777.530  24.648   2
   1   1  10 739.537  27.440   2
  -1   1 -10 682.853  32.842   1
   1   1  10 814.375  27.277   3
  -3  -1 -10 1580.22   61.02   1
   3  -1  10 1659.69   56.91   3
   3   1  10 1708.02   53.08   3
   3   1  10 1681.67   51.91   2
  -3   1 -10 1523.72   60.83   1
   5  -1  10 567.629  25.708   3
  -5  -1 -10 563.018  28.886   1
   5   1  10 536.993  22.325   2
  -5   1 -10 507.056  27.921   1
  -7  -1 -10 308.482  20.748   1
   7  -1  10 254.931  17.292   3
   7   1  10 277.669  15.493   2
  -7   1 -10 248.629  19.004   1
  -9  -1 -10 828.862  38.607   1
   9  -1  10 802.853  36.347   3
   9   1  10 728.624  31.467   2
  -9   1 -10 723.597  36.702   1
  11  -1  10 222.759  18.970   3
 -11   1 -10 237.991  19.720   1
  13  -1  10 568.605  33.851   3
 -14  -2  10 216.490  17.911   2
  14  -2 -10 225.981  18.853   3
 -14   2  10 254.598  19.885   2
  14   2 -10 184.660  18.383   3
  12  -2 -10 333.880  20.946   3
 -12  -2  10 319.592  20.082   2
  12   2 -10 296.412  21.429   3
 -12   2  10 286.252  20.524   2
 -10  -2  10 327.442  18.665   2
  10  -2 -10 280.837  17.834   3
 -10   2  10 289.423  19.391   2
  10   2 -10 314.276  20.422   3
  -8  -2  10 594.206  25.458   2
   8  -2 -10 601.378  26.032   3
   8   2 -10 564.833  28.179   3
  -8   2  10 583.950  27.650   2
   6  -2 -10 546.850  24.761   1
  -6  -2  10 536.532  22.268   2
   6  -2 -10 569.331  22.979   3
  -6   2  10 539.912  25.110   2
   6   2 -10 527.085  22.650   1
   6   2 -10 504.650  25.740   3
  -4  -2  10 552.557  20.742   2
   4  -2 -10 511.500  25.120   1
   4   2 -10 533.483  25.809   3
  -4   2  10 562.115  24.620   2
   4   2 -10 585.606  24.699   1
   2  -2 -10 633.567  29.840   1
  -2  -2  10 653.582  29.334   3
  -2   2  10 708.109  27.455   2
   2   2 -10 713.711  29.602   1
   0  -2 -10 694.275  31.335   1
   0  -2  10 723.941  29.856   3
   0   2  10 660.025  26.572   2
   0   2 -10 616.818  29.622   1
  -2  -2 -10 1106.41   45.68   1
   2  -2  10 1048.88   41.85   3
   2   2  10 1097.44   38.54   2
  -2   2 -10 1107.60   44.55   1
  -4  -2 -10 701.802  35.706   1
   4  -2  10 701.569  31.687   3
   4   2  10 738.769  29.087   2
  -4   2 -10 758.086  34.583   1
   6  -2  10 744.418  34.500   3
  -6  -2 -10 803.595  38.655   1
  -6   2 -10 774.231  36.460   1
   6   2  10 806.112  31.771   2
   8  -2  10 270.853  19.750   3
  -8  -2 -10 287.245  21.518   1
  -8   2 -10 306.137  21.009   1
   8   2  10 286.582  17.676   2
 -10  -2 -10 762.404  38.079   1
  10  -2  10 682.817  36.095   3
 -10   2 -10 708.465  36.216   1
  10   2  10 713.446  32.846   2
  12  -2  10 269.642  22.533   3
 -13  -3  10 249.349  19.205   2
 -13   3  10 293.479  21.844   2
  13   3 -10 258.461  21.651   3
 -11  -3  10 466.717  25.163   2
 -11   3  10 533.656  28.742   2
  11   3 -10 499.697  28.850   3
  -9  -3  10 431.363  21.537   2
  -9   3  10 385.589  23.326   2
   9   3 -10 393.779  24.636   3
   7  -3 -10 1112.85   42.82   1
  -7  -3  10 1039.05   38.21   2
  -7   3  10 1076.52   42.74   2
   7   3 -10 1066.82   44.65   3
   5  -3 -10 448.013  23.260   1
   5   3 -10 435.294  21.099   1
   5   3 -10 426.314  23.792   3
  -5   3  10 428.925  22.464   2
   3  -3 -10 734.098  33.442   1
  -3  -3  10 733.393  33.425   3
  -3   3  10 733.788  30.855   2
   3   3 -10 785.237  32.289   1
   1  -3 -10 1398.27   54.61   1
  -1  -3  10 1390.48   52.78   3
   1   3 -10 1410.28   53.02   1
  -1   3  10 1465.25   49.64   2
  -1  -3 -10 158.456  14.800   1
   1  -3  10 175.861  14.075   3
   1   3  10 188.324  13.079   2
  -1   3 -10 219.067  15.546   1
  -3  -3 -10 480.869  27.120   1
   3  -3  10 451.816  24.608   3
  -3   3 -10 484.393  25.926   1
   3   3  10 464.111  22.648   2
   5  -3  10 465.373  25.598   3
  -5  -3 -10 474.647  28.158   1
  -5   3 -10 423.209  25.260   1
   5   3  10 432.592  22.500   2
  -7  -3 -10 333.320  25.077   1
   7  -3  10 299.364  21.290   3
  -7   3 -10 328.559  22.391   1
   7   3  10 330.325  19.977   2
   9  -3  10 286.849  22.172   3
  -9  -3 -10 330.676  24.876   1
  -9   3 -10 318.448  22.754   1
   9   3  10 362.371  22.062   2
  11  -3  10 217.139  20.929   3
  11   3  10 226.102  18.876   2
 -11   3 -10 219.802  19.528   1
 -12  -4  10 300.214  20.730   2
 -12   4  10 343.854  24.488   2
  12   4 -10 326.262  24.607   3
  10   4 -10 392.213  26.364   3
 -10   4  10 456.975  26.846   2
   8   4 -10 385.497  24.607   3
  -8   4  10 348.628  22.612   2
   6  -4 -10 434.408  24.247   1
  -6   4  10 454.451  24.302   2
   6   4 -10 414.630  25.342   3
  -4  -4  10 708.658  34.272   3
   4  -4 -10 704.974  33.602   1
   4   4 -10 700.430  31.617   1
  -4   4  10 706.192  31.843   2
  -2  -4  10 685.820  32.100   3
   2  -4 -10 627.234  31.913   1
   2   4 -10 633.643  30.346   1
  -2   4  10 616.116  29.004   2
   0  -4  10 362.900  22.084   3
   0  -4 -10 327.174  22.261   1
   0   4 -10 356.909  21.434   1
   0   4  10 334.952  19.611   2
  -2  -4 -10 577.374  31.574   1
   2  -4  10 589.683  30.111   3
   2   4  10 570.943  27.507   2
  -2   4 -10 593.950  30.410   1
  -4  -4 -10 316.034  22.813   1
   4  -4  10 314.108  21.200   3
  -4   4 -10 270.687  20.392   1
   4   4  10 274.653  18.574   2
   6  -4  10 300.422  21.700   3
  -6  -4 -10 270.540  22.695   1
  -6   4 -10 306.996  21.849   1
   6   4  10 272.864  19.150   2
   8  -4  10 344.894  24.827   3
  -8  -4 -10 386.897  29.045   1
   8   4  10 325.281  22.408   2
  -8   4 -10 346.551  24.253   1
 -10   4 -10 361.497  25.757   1
 -11   5  10 194.466  21.962   2
  -9   5  10 299.899  21.656   2
   9   5 -10 319.532  23.876   3
   7  -5 -10 247.968  18.925   1
  -7  -5  10 207.930  19.595   3
  -7   5  10 243.756  18.677   2
  -5  -5  10 443.369  27.225   3
   5  -5 -10 449.882  26.490   1
  -5   5  10 397.530  24.110   2
   5   5 -10 444.262  24.734   1
  -3  -5  10 190.787  17.064   3
   3  -5 -10 194.525  17.349   1
  -3   5  10 176.316  15.402   2
   3   5 -10 190.731  16.069   1
   1  -5 -10 296.389  22.572   1
  -1  -5  10 320.553  22.153   3
  -1   5  10 310.891  20.410   2
   1   5 -10 323.969  21.621   1
  -1  -5 -10 380.401  26.142   1
   1  -5  10 391.141  24.873   3
   1   5  10 343.537  21.937   2
  -1   5 -10 380.339  24.272   1
  -3  -5 -10 723.381  39.582   1
   3  -5  10 744.374  37.991   3
  -3   5 -10 815.287  39.164   1
   3   5  10 762.746  35.286   2
  -5  -5 -10 237.194  22.079   1
   5  -5  10 231.370  20.239   3
  -5   5 -10 246.263  20.507   1
   5   5  10 250.550  19.343   2
  -7  -5 -10 675.146  38.662   1
   7  -5  10 626.267  35.544   3
  -7   5 -10 552.348  33.806   1
   7   5  10 572.103  32.039   2
   6  -6 -10 117.209  16.693   1
  -6  -6  10 108.458  16.422   3
  -6   6  10 90.8913 14.1624   2
   4  -6 -10 303.638  24.144   1
  -4  -6  10 359.636  25.259   3
   4   6 -10 344.417  23.532   1
  -4   6  10 357.165  23.307   2
   2  -6 -10 466.925  30.503   1
  -2  -6  10 480.048  29.675   3
   2   6 -10 468.042  28.689   1
  -2   6  10 456.636  26.957   2
   0  -6  10 185.174  20.920   3
   0  -6 -10 209.004  21.135   1
   0   6 -10 204.243  18.830   1
   0   6  10 220.691  18.225   2
   2  -6  10 352.743  25.798   3
  -2  -6 -10 343.421  27.385   1
  -2   6 -10 349.321  25.373   1
   2   6  10 322.188  22.463   2
   4  -6  10 361.507  26.871   3
  14   0 -11 528.581  30.765   3
 -14   0  11 530.244  29.920   2
  12   0 -11 207.633  17.026   3
 -12   0  11 178.928  15.646   2
  10   0 -11 1820.91   66.77   3
 -10   0  11 1922.54   64.82   2
  -8   0  11 327.913  18.611   2
   8   0 -11 348.796  19.413   3
  -6   0  11 136.952  10.452   2
   6   0 -11 131.320  10.665   3
   6   0 -11 118.058   9.573   1
  -4   0  11 1557.94   51.85   2
   4   0 -11 1642.46   55.20   3
   4   0 -11 1661.23   57.65   1
   2   0 -11 1083.70   42.52   1
  -2   0  11 1051.61   38.87   3
  -2   0  11 1102.50   36.37   2
   0   0 -11 353.009  20.461   1
   0   0  11 348.760  17.139   3
   0   0  11 361.013  15.458   2
   2   0  11 940.021  34.644   3
  -2   0 -11 931.668  40.121   1
   2   0  11 912.288  31.051   2
  -4   0 -11 191.324  16.142   1
   4   0  11 198.815  12.812   3
  -6   0 -11 192.790  16.863   1
   6   0  11 215.113  14.403   3
   8   0  11 388.643  22.193   3
  -8   0 -11 400.427  25.780   1
 -10   0 -11 321.069  23.386   1
  15  -1 -11 314.322  23.297   3
 -13  -1  11 287.165  19.834   2
  13  -1 -11 232.515  18.880   3
 -13   1  11 208.233  18.131   2
  13   1 -11 208.074  18.858   3
 -11  -1  11 373.854  21.889   2
  11  -1 -11 360.500  21.849   3
 -11   1  11 354.740  21.998   2
  11   1 -11 369.375  23.009   3
  -9  -1  11 328.653  19.004   2
   9  -1 -11 325.562  19.226   3
  -9   1  11 319.987  19.386   2
   9   1 -11 344.437  20.546   3
  -7  -1  11 812.660  31.728   2
   7  -1 -11 829.178  32.780   3
  -7   1  11 803.922  33.199   2
   7   1 -11 805.706  34.422   3
   5  -1 -11 950.054  38.602   1
  -5  -1  11 969.828  34.168   2
   5  -1 -11 1027.95   35.95   3
   5   1 -11 977.846  38.252   3
   5   1 -11 940.403  37.023   1
  -5   1  11 956.211  36.160   2
   3  -1 -11 485.358  20.205   3
  -3  -1  11 475.980  19.046   2
   3  -1 -11 491.769  24.683   1
   3   1 -11 489.378  22.744   3
  -3   1  11 491.781  21.323   2
   3   1 -11 422.958  22.502   1
  -1  -1  11 952.338  36.061   3
  -1  -1  11 1011.93   30.41   2
   1  -1 -11 905.362  39.368   1
  -1   1  11 947.094  32.677   3
   1   1 -11 834.395  38.035   1
  -1   1  11 894.862  32.755   2
  -1  -1 -11 712.583  33.840   1
   1  -1  11 734.255  30.272   3
   1   1  11 780.439  27.248   3
  -1   1 -11 732.172  34.098   1
   1   1  11 705.711  27.170   2
  -3  -1 -11 744.533  35.695   1
   3  -1  11 812.230  32.783   3
  -3   1 -11 771.589  36.321   1
   3   1  11 771.861  28.821   2
   5  -1  11 389.472  20.958   3
  -5  -1 -11 388.782  24.137   1
   5   1  11 381.175  18.192   2
  -5   1 -11 402.660  24.612   1
   7  -1  11 1102.86   44.93   3
  -7  -1 -11 1115.90   48.55   1
   7   1  11 1117.89   39.93   2
  -7   1 -11 1064.21   47.91   1
  -9  -1 -11 273.820  21.547   1
   9  -1  11 308.815  20.563   3
  -9   1 -11 268.925  21.101   1
  11  -1  11 252.722  20.321   3
 -11   1 -11 230.669  19.954   1
  14  -2 -11 140.675  16.769   3
 -14  -2  11 105.715  14.650   2
  14   2 -11 143.063  18.372   3
 -14   2  11 128.155  16.873   2
 -12  -2  11 383.743  22.592   2
  12  -2 -11 380.448  22.802   3
 -12   2  11 348.111  23.399   2
  12   2 -11 342.672  23.959   3
 -10  -2  11 278.706  17.807   2
  10  -2 -11 264.315  17.499   3
 -10   2  11 274.188  19.240   2
  10   2 -11 278.763  19.864   3
  -8  -2  11 360.724  18.681   2
   8  -2 -11 345.059  18.501   3
  -8   2  11 335.139  20.413   2
   8   2 -11 338.634  21.205   3
  -6  -2  11 958.619  33.458   2
   6  -2 -11 933.233  37.415   1
   6   2 -11 877.182  35.350   1
  -6   2  11 873.412  36.247   2
   6   2 -11 875.410  37.974   3
   4  -2 -11 634.045  29.682   1
  -4  -2  11 656.861  24.514   2
  -4   2  11 650.483  27.971   2
   4   2 -11 678.103  28.500   1
   4   2 -11 631.919  29.460   3
  -2  -2  11 76.7501 10.6858   3
   2  -2 -11 67.8231 10.5122   1
   2   2 -11 86.8634 10.7791   1
  -2   2  11 87.7856  9.9387   2
   0  -2  11 1747.78   61.16   3
   0  -2 -11 1718.29   64.82   1
   0   2  11 1663.34   55.58   2
   0   2 -11 1752.95   63.57   1
   2  -2  11 852.002  36.879   3
  -2  -2 -11 866.042  41.137   1
  -2   2 -11 932.900  40.114   1
   2   2  11 952.981  34.294   2
   4  -2  11 710.280  32.074   3
  -4  -2 -11 636.496  35.320   1
   4   2  11 733.747  29.315   2
  -4   2 -11 746.940  35.328   1
   6  -2  11 546.123  28.089   3
  -6  -2 -11 527.933  30.699   1
   6   2  11 550.816  25.230   2
  -6   2 -11 547.902  29.926   1
   8  -2  11 371.488  23.864   3
  -8  -2 -11 394.311  26.084   1
  -8   2 -11 372.078  24.597   1
   8   2  11 381.315  21.263   2
 -10  -2 -11 336.208  24.822   1
  10  -2  11 314.766  23.229   3
 -10   2 -11 295.241  22.666   1
  10   2  11 318.975  20.577   2
 -13  -3  11 220.671  17.612   2
 -13   3  11 199.003  18.971   2
  13   3 -11 228.163  20.154   3
 -11  -3  11 587.554  28.846   2
 -11   3  11 604.765  32.329   2
  11   3 -11 679.808  34.983   3
  -9  -3  11 415.486  21.273   2
   9   3 -11 423.497  25.788   3
  -9   3  11 397.075  24.341   2
   7  -3 -11 520.504  25.887   1
  -7   3  11 477.581  25.819   2
   7   3 -11 501.993  27.792   3
   5  -3 -11 432.838  23.686   1
  -5   3  11 416.693  22.671   2
   5   3 -11 443.803  21.884   1
   5   3 -11 437.138  24.550   3
   3  -3 -11 979.637  43.112   1
  -3  -3  11 1075.71   43.82   3
  -3   3  11 1063.91   40.29   2
   3   3 -11 1071.18   42.11   1
   1  -3 -11 493.579  27.054   1
  -1  -3  11 511.347  26.032   3
  -1   3  11 474.143  23.405   2
   1   3 -11 505.230  25.796   1
   1  -3  11 223.566  16.436   3
  -1  -3 -11 229.307  18.167   1
   1   3  11 227.163  14.982   2
  -1   3 -11 240.783  17.481   1
   3  -3  11 292.405  19.772   3
  -3  -3 -11 301.484  22.003   1
  -3   3 -11 334.897  21.763   1
   3   3  11 330.509  18.670   2
   5  -3  11 390.877  24.216   3
  -5  -3 -11 403.522  27.723   1
   5   3  11 425.756  22.332   2
  -5   3 -11 410.217  25.411   1
   7  -3  11 198.814  17.557   3
  -7  -3 -11 238.440  21.795   1
   7   3  11 241.082  17.276   2
  -7   3 -11 206.660  18.595   1
   9  -3  11 435.414  28.199   3
  -9  -3 -11 422.261  29.430   1
  -9   3 -11 444.400  28.123   1
   9   3  11 454.547  25.845   2
 -11   3 -11 241.089  21.194   1
 -12   4  11 368.962  25.828   2
  12   4 -11 332.919  26.093   3
 -10   4  11 332.664  23.326   2
  10   4 -11 325.737  24.220   3
  -8   4  11 401.363  24.652   2
   8   4 -11 419.421  26.672   3
   6  -4 -11 303.943  20.492   1
  -6   4  11 329.915  20.868   2
   4  -4 -11 452.588  26.515   1
  -4  -4  11 496.405  27.954   3
  -4   4  11 522.477  26.114   2
   4   4 -11 467.178  24.980   1
  -2  -4  11 552.716  29.135   3
   2  -4 -11 542.345  29.829   1
  -2   4  11 542.949  26.808   2
   2   4 -11 527.054  27.614   1
   0  -4  11 570.185  29.777   3
   0  -4 -11 518.207  30.301   1
   0   4  11 535.284  26.824   2
   0   4 -11 563.989  29.211   1
  -2  -4 -11 360.527  24.444   1
   2  -4  11 356.997  22.717   3
   2   4  11 310.137  19.879   2
  -2   4 -11 343.498  22.768   1
  -4  -4 -11 267.779  21.982   1
   4  -4  11 248.925  19.472   3
   4   4  11 216.421  16.888   2
  -4   4 -11 242.975  19.779   1
   6  -4  11 487.831  29.864   3
  -6  -4 -11 527.447  33.717   1
  -6   4 -11 524.686  31.218   1
   6   4  11 583.098  29.008   2
   8  -4  11 240.921  20.613   3
  -8  -4 -11 263.905  25.089   1
  -8   4 -11 194.781  19.282   1
   8   4  11 193.556  17.560   2
   9   5 -11 100.342  15.936   3
  -9   5  11 111.476  15.327   2
   7  -5 -11 355.524  24.192   1
  -7  -5  11 409.619  27.392   3
  -7   5  11 416.098  25.340   2
   5  -5 -11 319.305  23.246   1
  -5  -5  11 421.524  26.622   3
  -5   5  11 394.098  23.943   2
  -3  -5  11 341.182  23.369   3
   3  -5 -11 295.542  22.313   1
  -3   5  11 321.911  21.200   2
   3   5 -11 317.691  21.398   1
   1  -5 -11 199.811  18.795   1
  -1  -5  11 167.060  16.789   3
   1   5 -11 175.432  16.284   1
  -1   5  11 168.010  15.555   2
   1  -5  11 840.741  41.221   3
  -1  -5 -11 867.579  43.734   1
  -1   5 -11 869.498  41.292   1
   1   5  11 835.632  37.923   2
   3  -5  11 559.086  32.685   3
  -3  -5 -11 604.396  35.584   1
   3   5  11 575.543  30.427   2
  -3   5 -11 588.076  33.286   1
   5  -5  11 189.080  18.755   3
  -5  -5 -11 173.400  21.934   1
  -5   5 -11 172.009  20.492   1
   5   5  11 164.665  18.487   2
  -7  -5 -11 556.032  38.770   1
   6  -6 -11 193.450  18.972   1
  -6  -6  11 177.750  21.255   3
  -6   6  11 191.297  21.657   2
  -4  -6  11 510.265  32.103   3
   4  -6 -11 470.039  30.874   1
   4   6 -11 497.110  29.564   1
  -4   6  11 510.000  29.159   2
  -2  -6  11 165.817  19.885   3
   2  -6 -11 158.856  20.217   1
   2   6 -11 172.331  17.511   1
  -2   6  11 164.148  17.938   2
   0  -6  11 230.733  20.784   3
   0  -6 -11 220.294  21.562   1
   0   6 -11 198.320  19.581   1
   0   6  11 235.554  19.270   2
   2  -6  11 252.430  22.336   3
  14   0 -12 291.810  22.616   3
 -14   0  12 326.882  23.089   2
  12   0 -12 367.321  23.789   3
 -12   0  12 380.192  23.576   2
 -10   0  12 789.913  34.728   2
  10   0 -12 774.624  35.380   3
   8   0 -12 324.283  19.142   3
  -8   0  12 297.733  18.183   2
   6   0 -12 372.942  19.364   1
  -6   0  12 383.826  19.484   2
   6   0 -12 402.431  20.764   3
   4   0 -12 720.899  29.723   3
   4   0 -12 680.999  30.842   1
  -4   0  12 734.737  28.019   2
  -2   0  12 367.812  16.766   2
   2   0 -12 381.909  21.283   1
  -2   0  12 371.176  18.329   3
   0   0  12 588.602  22.514   2
   0   0  12 588.284  24.982   3
   0   0 -12 594.166  29.369   1
   2   0  12 288.626  13.272   2
   2   0  12 236.166  14.332   3
  -2   0 -12 249.496  18.431   1
  -4   0 -12 321.609  21.760   1
   4   0  12 312.264  17.322   3
   6   0  12 665.482  30.057   3
  -6   0 -12 669.570  34.993   1
  -8   0 -12 211.132  19.486   1
 -10   0 -12 293.548  23.129   1
  13  -1 -12 450.950  26.744   3
 -13  -1  12 433.069  26.162   2
 -13   1  12 454.962  27.305   2
  13   1 -12 448.492  28.216   3
  11  -1 -12 397.238  23.004   3
 -11  -1  12 361.742  22.063   2
  11   1 -12 362.188  23.631   3
 -11   1  12 356.702  22.702   2
   9  -1 -12 365.813  21.141   3
  -9  -1  12 393.002  21.362   2
  -9   1  12 445.406  23.552   2
   9   1 -12 359.771  22.525   3
  -7  -1  12 919.153  34.559   2
   7  -1 -12 883.805  35.222   3
  -7   1  12 870.929  35.859   2
   7   1 -12 865.064  37.567   3
   5  -1 -12 437.564  20.521   3
   5  -1 -12 439.146  22.476   1
  -5  -1  12 447.027  19.753   2
   5   1 -12 416.061  21.338   1
   5   1 -12 450.834  22.961   3
  -5   1  12 407.802  21.014   2
   3  -1 -12 697.995  32.923   1
   3  -1 -12 761.170  28.656   3
  -3  -1  12 779.749  27.301   2
   3   1 -12 723.569  32.475   1
  -3   1  12 734.633  29.008   2
  -1  -1  12 849.820  34.052   3
   1  -1 -12 871.929  37.838   1
  -1   1  12 836.735  30.835   3
   1   1 -12 841.406  37.346   1
  -1   1  12 817.280  30.862   2
   1  -1  12 1176.62   42.66   3
  -1  -1 -12 1066.18   46.29   1
  -1   1 -12 1088.87   46.82   1
   1   1  12 1113.77   38.40   2
   3  -1  12 417.407  22.096   3
  -3  -1 -12 459.291  26.210   1
  -3   1 -12 412.559  25.481   1
   3   1  12 439.552  19.688   2
  -5  -1 -12 403.768  25.691   1
   5  -1  12 382.328  21.893   3
   5   1  12 442.799  19.994   2
  -5   1 -12 441.097  26.727   1
  -7  -1 -12 650.752  34.855   1
   7  -1  12 681.769  31.802   3
  -7   1 -12 553.814  33.022   1
  -9  -1 -12 271.777  22.128   1
   9  -1  12 251.538  19.337   3
  -9   1 -12 258.147  21.543   1
  11  -1  12 396.584  27.441   3
 -11   1 -12 502.310  30.343   1
 -14  -2  12 192.433  20.678   2
  14  -2 -12 201.834  18.366   3
  12  -2 -12 102.710  13.895   3
 -12  -2  12 122.764  15.248   2
  12   2 -12 127.620  16.515   3
 -12   2  12 117.855  16.059   2
 -10  -2  12 299.063  18.554   2
  10  -2 -12 279.139  18.097   3
  10   2 -12 252.992  19.932   3
 -10   2  12 249.710  19.060   2
  -8  -2  12 518.060  24.303   2
  -8   2  12 534.824  27.069   2
   8   2 -12 502.038  27.751   3
   6  -2 -12 1144.35   45.74   1
  -6  -2  12 1152.25   39.59   2
   6   2 -12 1109.87   45.80   3
  -6   2  12 1095.69   43.09   2
   4  -2 -12 354.796  21.911   1
   4   2 -12 389.576  20.559   1
   4   2 -12 376.879  21.748   3
  -4   2  12 405.299  20.518   2
  -2  -2  12 1008.89   41.02   3
   2  -2 -12 1008.70   43.75   1
  -2   2  12 1036.34   37.96   2
   2   2 -12 991.429  41.425   1
   0  -2  12 687.968  31.270   3
   0  -2 -12 620.393  33.814   1
   0   2 -12 728.209  33.628   1
   0   2  12 716.557  28.472   2
   2  -2  12 372.158  21.569   3
  -2  -2 -12 391.459  25.692   1
  -2   2 -12 399.212  24.321   1
   2   2  12 410.445  19.911   2
   4  -2  12 1260.40   48.79   3
  -4  -2 -12 1279.12   54.41   1
   4   2  12 1221.98   44.17   2
  -4   2 -12 1157.30   51.56   1
   6  -2  12 395.496  23.547   3
  -6  -2 -12 414.978  27.068   1
   6   2  12 407.220  21.218   2
  -6   2 -12 358.297  24.916   1
  -8  -2 -12 259.284  22.080   1
   8  -2  12 213.568  18.413   3
   8   2  12 256.900  17.447   2
  -8   2 -12 281.112  21.826   1
 -10  -2 -12 427.058  29.357   1
  10  -2  12 445.221  27.999   3
 -10   2 -12 355.104  26.282   1
 -13  -3  12 483.756  27.396   2
 -11  -3  12 515.055  26.559   2
 -11   3  12 491.782  29.314   2
  11   3 -12 532.195  31.491   3
  -9   3  12 304.101  21.180   2
   9   3 -12 270.283  21.180   3
  -7   3  12 346.358  21.888   2
   7   3 -12 386.428  24.209   3
   5  -3 -12 293.086  19.310   1
   5   3 -12 267.416  16.953   1
  -5   3  12 240.541  17.214   2
  -3  -3  12 516.662  27.186   3
   3  -3 -12 485.691  27.038   1
  -3   3  12 444.040  23.684   2
   3   3 -12 504.668  25.430   1
  -1  -3  12 744.887  35.495   3
   1  -3 -12 781.632  37.857   1
  -1   3  12 838.909  33.443   2
   1   3 -12 823.455  36.520   1
   1  -3  12 212.736  16.341   3
  -1  -3 -12 195.058  17.999   1
   1   3  12 188.501  14.204   2
  -1   3 -12 222.279  17.673   1
  -3  -3 -12 330.233  24.499   1
   3  -3  12 308.943  20.908   3
   3   3  12 314.733  18.833   2
  -3   3 -12 337.898  23.139   1
  -5  -3 -12 360.830  27.402   1
   5  -3  12 333.835  22.420   3
   5   3  12 357.157  20.668   2
  -5   3 -12 350.249  24.450   1
   7  -3  12 213.494  18.755   3
  -7  -3 -12 246.963  22.899   1
   7   3  12 242.790  17.966   2
  -7   3 -12 276.629  22.012   1
  -9  -3 -12 225.613  22.148   1
   9  -3  12 235.357  20.552   3
   9   3  12 217.324  17.978   2
  -9   3 -12 212.060  20.243   1
  10   4 -12 176.408  20.684   3
 -10   4  12 163.320  19.387   2
  -8   4  12 328.684  22.708   2
   8   4 -12 346.276  24.560   3
  -6  -4  12 463.023  28.687   3
   6  -4 -12 462.387  26.802   1
  -6   4  12 473.267  26.390   2
   4  -4 -12 432.878  25.701   1
  -4  -4  12 411.121  25.592   3
   4   4 -12 377.322  22.591   1
  -4   4  12 367.163  22.647   2
  -2  -4  12 215.679  17.830   3
   2  -4 -12 213.695  18.342   1
   2   4 -12 227.179  17.076   1
  -2   4  12 197.018  15.780   2
   0  -4 -12 1031.57   47.77   1
   0  -4  12 1077.27   46.04   3
   0   4 -12 1036.31   45.69   1
   0   4  12 1028.08   41.93   2
   2  -4  12 193.053  16.904   3
  -2  -4 -12 199.501  19.332   1
   2   4  12 144.029  15.822   2
  -2   4 -12 171.150  16.682   1
   4  -4  12 430.133  26.938   3
  -4  -4 -12 366.752  28.446   1
  -4   4 -12 471.364  28.898   1
   4   4  12 448.071  25.104   2
  -6  -4 -12 172.569  22.803   1
   6  -4  12 169.799  19.948   3
   6   4  12 152.374  17.064   2
  -6   4 -12 170.117  20.566   1
  -8  -4 -12 490.925  34.790   1
  -8   4 -12 438.940  31.596   1
   8   4  12 487.481  28.552   2
  -7  -5  12 449.469  30.403   3
  -7   5  12 482.050  28.234   2
   5  -5 -12 301.728  22.835   1
  -5  -5  12 340.942  24.744   3
  -5   5  12 316.958  22.066   2
  -3  -5  12 432.728  28.036   3
   3  -5 -12 438.387  28.498   1
  -3   5  12 449.268  26.188   2
   3   5 -12 459.457  27.182   1
  -1  -5  12 268.030  21.679   3
   1  -5 -12 283.606  23.189   1
   1   5 -12 284.363  21.219   1
  -1   5  12 291.938  20.622   2
  -1  -5 -12 392.461  28.645   1
   1  -5  12 411.085  27.031   3
  -1   5 -12 409.745  26.752   1
   1   5  12 397.111  24.693   2
  -3  -5 -12 367.775  28.619   1
   3  -5  12 397.419  26.981   3
  -3   5 -12 392.993  27.438   1
   3   5  12 395.030  24.859   2
  -5  -5 -12 590.275  37.364   1
   5  -5  12 559.653  34.895   3
  -5   5 -12 560.172  36.127   1
   5   5  12 534.225  30.792   2
   6  -6 -12 150.165  20.678   1
   4  -6 -12 348.680  26.927   1
   2  -6 -12 215.535  27.076   1
  -2  -6  12 194.794  25.669   3
   2   6 -12 249.852  21.066   1
 -14   0  13 268.223  21.856   2
  14   0 -13 305.277  23.440   3
 -12   0  13 470.914  27.304   2
  12   0 -13 460.970  27.459   3
 -10   0  13 588.236  29.116   2
  10   0 -13 563.024  29.331   3
  -8   0  13 75.0275 10.8913   2
   8   0 -13 86.0102 11.4153   3
  -6   0  13 215.852  14.572   2
   6   0 -13 229.696  15.508   1
   6   0 -13 209.296  14.966   3
  -4   0  13 550.828  24.093   2
   4   0 -13 605.185  28.096   1
   4   0 -13 570.144  25.917   3
  -2   0  13 491.647  23.009   3
  -2   0  13 542.418  21.488   2
   2   0 -13 498.966  26.547   1
   0   0  13 502.760  20.422   2
   0   0  13 499.782  22.890   3
   0   0 -13 514.862  27.824   1
  -2   0 -13 455.957  26.740   1
   2   0  13 453.452  21.914   3
   4   0  13 295.681  17.284   3
  -4   0 -13 305.741  22.020   1
  -6   0 -13 308.549  23.480   1
  -8   0 -13 567.135  34.119   1
 -10   0 -13 406.214  28.403   1
  13  -1 -13 193.793  18.095   3
 -13  -1  13 200.428  17.613   2
  13   1 -13 194.669  18.835   3
 -13   1  13 168.926  19.805   2
  11  -1 -13 209.992  17.262   3
 -11  -1  13 223.789  17.271   2
  11   1 -13 189.113  17.565   3
 -11   1  13 180.527  16.634   2
  -9  -1  13 817.975  34.956   2
   9  -1 -13 825.395  35.793   3
   9   1 -13 839.070  38.109   3
  -9   1  13 822.604  36.708   2
  -7  -1  13 462.101  22.597   2
   7  -1 -13 480.654  23.594   3
  -7   1  13 460.999  24.228   2
   7   1 -13 485.155  25.756   3
   5  -1 -13 449.396  21.659   3
   5  -1 -13 472.221  24.227   1
  -5  -1  13 474.161  21.035   2
   5   1 -13 445.401  24.161   3
  -5   1  13 458.614  22.579   2
   5   1 -13 461.433  23.406   1
  -3  -1  13 942.523  38.072   3
   3  -1 -13 956.083  40.403   1
  -3   1  13 934.161  34.937   2
   3   1 -13 901.962  39.286   1
  -1  -1  13 252.356  15.640   3
   1  -1 -13 267.538  18.765   1
  -1   1  13 232.671  13.721   2
   1   1 -13 237.463  17.977   1
  -1  -1 -13 847.991  39.097   1
   1  -1  13 785.775  33.886   3
  -1   1 -13 855.680  39.527   1
   1   1  13 822.439  31.035   2
   3  -1  13 599.201  28.702   3
  -3  -1 -13 567.392  32.173   1
  -3   1 -13 650.800  34.056   1
   3   1  13 664.369  26.139   2
  -5  -1 -13 457.600  28.370   1
   5  -1  13 445.583  24.109   3
  -5   1 -13 467.932  28.758   1
   7  -1  13 291.262  20.303   3
  -7  -1 -13 297.928  23.680   1
  -7   1 -13 341.642  24.786   1
   9  -1  13 330.855  22.570   3
  -9  -1 -13 345.917  26.078   1
  -9   1 -13 311.393  24.907   1
 -11   1 -13 169.499  21.651   1
 -12  -2  13 185.304  16.556   2
  12   2 -13 175.924  20.233   3
 -12   2  13 219.926  19.245   2
 -10  -2  13 195.984  15.308   2
  10   2 -13 172.589  17.454   3
 -10   2  13 211.787  17.780   2
  -8  -2  13 859.809  33.827   2
   8   2 -13 809.799  38.273   3
  -8   2  13 779.699  36.220   2
   6  -2 -13 642.447  32.080   1
  -6   2  13 634.394  29.769   2
   6   2 -13 647.073  32.049   3
  -4  -2  13 471.063  26.057   3
   4  -2 -13 467.364  27.127   1
  -4   2  13 482.861  23.721   2
   4   2 -13 506.117  25.008   1
   2  -2 -13 887.493  41.726   1
  -2  -2  13 884.345  37.792   3
  -2   2  13 907.972  34.884   2
   2   2 -13 860.411  38.569   1
   0  -2  13 508.685  25.972   3
   0  -2 -13 492.753  29.818   1
   0   2  13 525.904  23.725   2
   0   2 -13 480.428  27.500   1
  -2  -2 -13 307.969  23.310   1
   2  -2  13 331.596  20.020   3
   2   2  13 332.047  18.098   2
  -2   2 -13 320.300  22.475   1
   4  -2  13 527.262  27.385   3
  -4  -2 -13 554.443  31.759   1
  -4   2 -13 450.193  28.969   1
   4   2  13 522.854  24.598   2
   6  -2  13 254.046  19.031   3
  -6  -2 -13 298.624  23.382   1
   6   2  13 266.781  17.148   2
  -6   2 -13 250.078  21.269   1
  -8  -2 -13 414.934  28.937   1
   8  -2  13 429.576  27.020   3
  -8   2 -13 399.826  27.899   1
 -10  -2 -13 144.974  19.661   1
  10  -2  13 156.897  19.412   3
 -10   2 -13 136.607  18.825   1
  11   3 -13 250.124  22.071   3
 -11   3  13 285.674  22.305   2
  -9   3  13 306.116  21.838   2
   9   3 -13 287.429  22.842   3
  -7   3  13 304.822  20.747   2
   7   3 -13 292.573  21.750   3
   5  -3 -13 261.350  19.050   1
  -5  -3  13 216.355  18.291   3
  -5   3  13 219.503  16.413   2
   5   3 -13 212.626  15.670   1
  -3  -3  13 413.291  24.672   3
   3  -3 -13 410.776  25.645   1
  -3   3  13 410.772  22.487   2
   3   3 -13 410.622  23.370   1
  -1  -3  13 326.725  21.518   3
   1  -3 -13 325.272  23.129   1
   1   3 -13 299.492  20.823   1
  -1   3  13 342.929  19.519   2
  -1  -3 -13 297.722  23.658   1
   1  -3  13 322.926  21.120   3
   1   3  13 321.387  18.938   2
  -1   3 -13 286.024  21.543   1
   3  -3  13 422.120  25.049   3
  -3  -3 -13 380.550  28.747   1
   3   3  13 408.741  22.199   2
  -3   3 -13 369.076  25.956   1
   5  -3  13 380.087  24.232   3
  -5  -3 -13 359.390  28.167   1
   5   3  13 364.810  21.560   2
  -5   3 -13 361.040  26.089   1
   7  -3  13 228.168  19.544   3
  -7  -3 -13 239.788  22.886   1
   7   3  13 203.702  16.942   2
  -7   3 -13 204.630  20.064   1
  -9  -3 -13 353.788  28.350   1
   9   3  13 312.730  22.395   2
  10   4 -13 604.137  35.933   3
 -10   4  13 634.745  34.557   2
  -8   4  13 141.669  17.031   2
   8   4 -13 148.078  18.715   3
  -6  -4  13 331.138  24.053   3
   6  -4 -13 314.612  22.281   1
  -6   4  13 283.359  20.789   2
   4  -4 -13 206.565  18.711   1
  -4  -4  13 223.077  19.023   3
   4   4 -13 245.406  18.019   1
  -4   4  13 256.166  18.519   2
  -2  -4  13 576.197  31.816   3
   2  -4 -13 565.747  32.558   1
   2   4 -13 567.080  30.323   1
  -2   4  13 563.869  28.472   2
   0  -4  13 252.100  19.682   3
   0  -4 -13 237.771  21.194   1
   0   4  13 188.068  16.029   2
   0   4 -13 194.378  17.743   1
  -2  -4 -13 487.826  32.333   1
   2  -4  13 483.131  28.808   3
   2   4  13 468.797  26.264   2
  -2   4 -13 542.864  30.994   1
   4  -4  13 463.753  29.231   3
  -4  -4 -13 531.515  35.140   1
  -4   4 -13 515.791  31.674   1
   4   4  13 514.076  27.817   2
   6  -4  13 73.6894 13.4999   3
  -6  -4 -13 69.9286 16.6931   1
  -6   4 -13 55.0373 13.1674   1
   6   4  13 65.1804 11.8338   2
  -7  -5  13 389.018  28.558   3
  -7   5  13 419.043  26.480   2
   5  -5 -13 417.534  28.112   1
  -5  -5  13 402.990  27.941   3
  -5   5  13 449.758  27.043   2
  -3  -5  13 341.421  25.980   3
   3  -5 -13 374.301  26.653   1
   3   5 -13 378.374  24.681   1
  -3   5  13 343.057  23.439   2
   1  -5 -13 358.976  27.299   1
  -1  -5  13 385.752  26.704   3
  -1   5  13 386.464  24.733   2
   1   5 -13 424.064  26.756   1
   1  -5  13 317.131  24.015   3
  -1  -5 -13 314.198  26.508   1
  -1   5 -13 318.785  24.132   1
   1   5  13 311.191  22.072   2
  -3  -5 -13 249.228  24.709   1
   3  -5  13 230.838  21.383   3
  -3   5 -13 235.022  21.342   1
   3   5  13 244.802  19.884   2
  12   0 -14 516.079  29.851   3
 -12   0  14 473.534  28.395   2
 -10   0  14 312.633  20.793   2
  10   0 -14 306.718  21.526   3
   8   0 -14 199.849  16.465   3
  -8   0  14 191.023  15.187   2
   6   0 -14 298.884  19.287   3
  -6   0  14 327.695  18.471   2
   4   0 -14 244.937  17.099   1
  -4   0  14 254.244  14.816   2
   2   0 -14 152.638  14.362   1
  -2   0  14 154.966  10.465   2
  -2   0  14 138.039  10.976   3
   0   0  14 890.142  35.055   3
   0   0 -14 885.503  41.010   1
  -2   0 -14 785.800  38.839   1
  -4   0 -14 325.566  24.004   1
  -6   0 -14 340.993  25.795   1
  -8   0 -14 296.312  24.856   1
 -10   0 -14 298.514  25.907   1
  13  -1 -14 258.974  20.444   3
 -13  -1  14 250.767  20.156   2
 -13   1  14 236.839  20.839   2
  13   1 -14 241.955  21.687   3
  11  -1 -14 284.478  20.139   3
 -11  -1  14 235.604  18.573   2
  11   1 -14 248.482  20.462   3
 -11   1  14 264.107  20.463   2
   9  -1 -14 700.955  32.277   3
  -9  -1  14 690.762  31.248   2
   9   1 -14 638.687  33.615   3
  -9   1  14 628.855  32.032   2
   7  -1 -14 279.039  17.899   3
  -7  -1  14 281.760  16.995   2
   7   1 -14 261.628  18.963   3
  -7   1  14 246.469  17.496   2
   5  -1 -14 948.336  40.680   1
  -5  -1  14 957.528  36.280   2
  -5   1  14 954.043  37.594   2
   5   1 -14 972.585  40.123   1
   5   1 -14 965.323  40.310   3
  -3  -1  14 431.184  23.132   3
   3  -1 -14 462.075  25.615   1
  -3   1  14 438.217  21.222   2
   3   1 -14 451.201  24.938   1
  -1  -1  14 860.231  35.403   3
   1  -1 -14 870.360  39.429   1
  -1   1  14 791.443  31.603   2
   1   1 -14 804.446  38.440   1
  -1  -1 -14 568.433  31.786   1
   1  -1  14 555.385  27.499   3
   1   1  14 611.855  25.279   2
  -1   1 -14 655.214  33.515   1
  -3  -1 -14 117.934  16.041   1
   3  -1  14 124.111  11.842   3
  -3   1 -14 136.810  17.794   1
   5  -1  14 498.034  26.589   3
  -5  -1 -14 500.891  31.142   1
  -5   1 -14 548.856  32.050   1
   7  -1  14 420.114  25.805   3
  -7  -1 -14 453.588  30.354   1
  -7   1 -14 501.240  31.358   1
  -9  -1 -14 182.613  22.729   1
  -9   1 -14 216.183  21.570   1
 -12  -2  14 275.750  20.229   2
 -12   2  14 268.888  22.289   2
  12   2 -14 286.562  23.570   3
 -10  -2  14 490.781  26.057   2
  10   2 -14 524.427  30.765   3
 -10   2  14 488.306  28.588   2
  -8   2  14 367.923  23.454   2
   8   2 -14 416.552  25.949   3
   6  -2 -14 717.877  35.247   1
  -6   2  14 727.851  33.000   2
   6   2 -14 718.500  34.974   3
  -4  -2  14 582.949  29.182   3
   4  -2 -14 549.260  30.643   1
   4   2 -14 525.738  27.264   1
  -4   2  14 534.376  25.931   2
   2  -2 -14 454.102  27.628   1
  -2  -2  14 381.836  22.704   3
   2   2 -14 389.412  24.054   1
  -2   2  14 461.644  22.186   2
   0  -2 -14 252.729  21.725   1
   0  -2  14 268.597  18.501   3
   0   2  14 301.764  17.262   2
   0   2 -14 289.845  20.824   1
  -2  -2 -14 535.519  31.990   1
   2  -2  14 528.479  27.352   3
   2   2  14 530.449  24.829   2
  -2   2 -14 520.719  30.862   1
  -4  -2 -14 306.626  23.742   1
   4  -2  14 294.196  20.013   3
  -4   2 -14 253.707  22.049   1
   4   2  14 284.994  17.570   2
   6  -2  14 196.574  17.207   3
  -6  -2 -14 209.585  21.166   1
  -6   2 -14 225.410  20.934   1
  -8  -2 -14 572.345  34.936   1
   8  -2  14 535.724  31.020   3
  -8   2 -14 446.076  31.241   1
 -11   3  14 252.579  21.692   2
  11   3 -14 297.123  24.534   3
  -9   3  14 133.684  16.462   2
   9   3 -14 132.133  17.832   3
  -7   3  14 283.185  20.225   2
   7   3 -14 264.551  21.371   3
  -5  -3  14 254.974  20.162   3
   5  -3 -14 310.870  22.099   1
  -5   3  14 262.031  18.675   2
  -3  -3  14 264.594  19.501   3
   3  -3 -14 248.539  20.907   1
   3   3 -14 265.651  18.811   1
  -3   3  14 265.154  17.896   2
  -1  -3  14 392.393  24.353   3
   1  -3 -14 411.034  27.631   1
  -1   3  14 407.812  22.231   2
   1   3 -14 372.088  24.444   1
   1  -3  14 377.716  23.713   3
  -1  -3 -14 344.279  27.360   1
  -1   3 -14 369.008  25.099   1
   1   3  14 351.664  20.827   2
   3  -3  14 440.739  26.403   3
  -3  -3 -14 440.323  31.651   1
  -3   3 -14 387.566  27.599   1
   3   3  14 417.292  23.267   2
   5  -3  14 326.020  23.205   3
  -5  -3 -14 384.312  29.202   1
   5   3  14 374.742  22.013   2
  -5   3 -14 316.006  25.550   1
  -7  -3 -14 160.796  21.658   1
   7  -3  14 126.675  17.320   3
  -7   3 -14 145.264  20.207   1
   7   3  14 147.973  16.087   2
  -8   4  14 355.342  24.475   2
  -6  -4  14 246.199  21.334   3
   6  -4 -14 238.511  20.655   1
  -6   4  14 234.437  19.328   2
   4  -4 -14 110.317  16.571   1
  -4  -4  14 99.8189 15.4870   3
   4   4 -14 124.273  14.981   1
  -4   4  14 122.828  15.477   2
  -2  -4  14 544.174  31.562   3
   2  -4 -14 533.949  32.800   1
   2   4 -14 536.692  30.202   1
  -2   4  14 540.711  28.486   2
   0  -4 -14 268.583  24.010   1
   0  -4  14 331.730  23.272   3
   0   4  14 321.582  20.939   2
   0   4 -14 276.814  21.962   1
   2  -4  14 400.066  26.388   3
  -2  -4 -14 447.589  31.951   1
   2   4  14 423.808  24.860   2
  -2   4 -14 409.046  27.988   1
   4  -4  14 119.493  16.883   3
  -4  -4 -14 147.148  22.462   1
   4   4  14 146.514  17.025   2
  -4   4 -14 137.308  19.166   1
   6   4  14 484.375  30.228   2
   5  -5 -14 486.731  31.333   1
  -5  -5  14 512.094  33.187   3
  -5   5  14 477.183  29.845   2
  -3  -5  14 319.680  25.661   3
   3  -5 -14 317.643  25.894   1
   3   5 -14 366.562  24.832   1
  -3   5  14 353.147  24.078   2
   1  -5 -14 78.9018 15.4891   1
  -1  -5  14 72.8197 14.5180   3
  -1   5  14 80.5394 13.4275   2
   1   5 -14 86.9116 14.8718   1
   1  -5  14 516.648  33.353   3
  -1  -5 -14 591.420  39.489   1
   1   5  14 578.847  31.929   2
  -1   5 -14 572.488  34.447   1
  12   0 -15 152.762  18.593   3
 -12   0  15 158.960  18.867   2
 -10   0  15 292.947  21.180   2
  10   0 -15 353.452  23.136   3
   8   0 -15 191.048  16.700   3
  -8   0  15 181.654  15.205   2
   6   0 -15 441.946  23.990   3
  -6   0  15 414.738  22.188   2
  -4   0  15 357.907  20.345   3
  -4   0  15 396.920  19.526   2
   4   0 -15 380.513  22.867   1
  -2   0  15 347.016  19.115   3
   2   0 -15 375.026  23.492   1
   0   0 -15 316.159  22.436   1
  -2   0 -15 836.016  41.618   1
  -4   0 -15 522.271  32.433   1
  -6   0 -15 304.891  25.468   1
  -8   0 -15 299.378  25.702   1
 -13  -1  15 248.278  20.760   2
  13  -1 -15 271.178  22.770   3
 -11  -1  15 429.127  25.463   2
 -11   1  15 436.870  27.226   2
  11   1 -15 401.190  27.447   3
  -9  -1  15 280.152  19.023   2
  -9   1  15 282.753  20.540   2
   9   1 -15 286.297  21.903   3
  -7  -1  15 401.476  23.123   2
  -7   1  15 409.454  23.617   2
   7   1 -15 469.654  26.690   3
   5  -1 -15 494.122  26.894   1
  -5   1  15 509.557  24.938   2
   5   1 -15 497.855  26.336   1
  -3  -1  15 150.911  12.859   3
   3  -1 -15 145.871  14.651   1
  -3   1  15 131.054  11.276   2
   3   1 -15 160.306  14.677   1
  -1  -1  15 861.363  36.956   3
   1  -1 -15 781.487  39.901   1
   1   1 -15 962.930  42.418   1
  -1   1  15 878.995  33.580   2
  -1  -1 -15 337.326  24.131   1
   1  -1  15 321.090  19.896   3
  -1   1 -15 376.817  25.146   1
   3  -1  15 220.527  16.156   3
  -3  -1 -15 219.632  20.241   1
  -3   1 -15 233.910  20.897   1
  -5  -1 -15 361.531  27.201   1
   5  -1  15 367.753  22.471   3
  -5   1 -15 393.030  27.875   1
  -7  -1 -15 215.506  22.169   1
  -7   1 -15 254.260  23.151   1
  10   2 -15 125.426  17.513   3
 -10   2  15 113.176  16.028   2
   8   2 -15 688.641  35.958   3
  -8   2  15 653.357  33.107   2
  -6   2  15 373.625  22.431   2
   6   2 -15 397.315  25.019   3
   4  -2 -15 302.713  22.003   1
  -4  -2  15 275.396  19.709   3
  -4   2  15 299.707  18.475   2
   4   2 -15 269.697  19.016   1
   2  -2 -15 731.030  37.539   1
  -2  -2  15 696.860  33.331   3
  -2   2  15 737.373  31.137   2
   2   2 -15 656.644  34.355   1
   0  -2  15 149.987  13.626   3
   0  -2 -15 145.153  18.470   1
   0   2 -15 148.075  18.084   1
   0   2  15 138.819  11.923   2
   2  -2  15 136.582  13.228   3
  -2  -2 -15 172.019  20.306   1
   2   2  15 129.605  11.981   2
  -2   2 -15 126.496  17.645   1
  -4  -2 -15 229.977  21.980   1
   4  -2  15 224.283  18.061   3
  -4   2 -15 243.713  22.203   1
   4   2  15 236.176  16.410   2
   6  -2  15 480.255  29.012   3
  -6  -2 -15 554.521  34.613   1
  -6   2 -15 515.403  32.929   1
   8  -2  15 102.166  15.894   3
  -9   3  15 285.667  22.259   2
   9   3 -15 269.452  23.313   3
  -7   3  15 319.936  22.195   2
  -5  -3  15 182.908  17.257   3
   5  -3 -15 192.783  19.274   1
  -5   3  15 146.445  16.616   2
  -3  -3  15 366.055  24.148   3
   3  -3 -15 395.332  28.198   1
   3   3 -15 371.108  23.770   1
  -3   3  15 409.373  23.305   2
  -1  -3  15 321.964  22.218   3
   1  -3 -15 307.812  25.836   1
  -1   3  15 309.592  19.650   2
   1   3 -15 297.436  22.306   1
   1  -3  15 331.456  23.109   3
  -1  -3 -15 380.471  29.131   1
  -1   3 -15 315.727  24.379   1
   1   3  15 343.083  20.708   2
   3  -3  15 586.489  32.221   3
  -3  -3 -15 582.281  37.372   1
   3   3  15 589.994  28.885   2
  -3   3 -15 534.845  34.210   1
  -5  -3 -15 337.870  27.769   1
   5  -3  15 302.849  22.792   3
   5   3  15 327.537  21.078   2
  -5   3 -15 283.267  25.167   1
  -6  -4  15 194.846  22.527   3
  -6   4  15 224.209  19.229   2
   4  -4 -15 304.772  24.434   1
  -4  -4  15 274.396  22.275   3
  -4   4  15 309.964  21.623   2
   4   4 -15 300.204  21.654   1
   2  -4 -15 188.287  22.366   1
  -2  -4  15 160.679  19.498   3
   2   4 -15 171.789  17.028   1
  -2   4  15 167.723  17.911   2
   0  -4  15 441.192  28.378   3
   0  -4 -15 456.491  32.368   1
   0   4  15 460.980  26.190   2
   0   4 -15 417.335  28.268   1
   2  -4  15 305.105  23.363   3
  -2  -4 -15 299.297  28.522   1
   2   4  15 309.534  21.514   2
  -2   4 -15 280.010  23.909   1
   4   4  15 256.266  19.905   2
   5  -5 -15 434.432  30.793   1
   3  -5 -15 145.581  21.364   1
   3   5 -15 165.031  19.352   1
   1   5 -15 364.297  26.993   1
 -12   0  16 149.606  18.455   2
  12   0 -16 164.114  19.929   3
  10   0 -16 251.156  20.961   3
 -10   0  16 241.387  19.692   2
  -8   0  16 450.080  24.924   2
   8   0 -16 430.057  26.190   3
   6   0 -16 239.059  17.643   3
  -6   0  16 200.714  15.147   2
   4   0 -16 350.067  22.928   1
   2   0 -16 426.612  26.442   1
   0   0 -16 649.334  35.258   1
  -2   0 -16 791.551  41.480   1
  -4   0 -16 110.384  17.992   1
  -6   0 -16 530.441  35.010   1
 -11  -1  16 430.682  26.378   2
 -11   1  16 422.801  27.680   2
  11   1 -16 438.649  29.175   3
  -9   1  16 250.526  19.997   2
   9   1 -16 260.631  21.336   3
   7   1 -16 409.321  25.794   3
  -7   1  16 388.590  23.286   2
  -5  -1  16 337.374  21.626   3
   5  -1 -16 386.503  23.622   1
  -5   1  16 341.303  20.268   2
   3  -1 -16 482.138  27.717   1
  -3  -1  16 444.093  24.291   3
   3   1 -16 448.892  26.555   1
  -3   1  16 402.348  21.587   2
  -1  -1  16 185.710  14.891   3
   1  -1 -16 195.477  18.435   1
  -1   1  16 221.990  14.399   2
   1   1 -16 199.866  18.356   1
  -1  -1 -16 199.328  18.999   1
   1  -1  16 166.814  14.182   3
  -1   1 -16 203.075  18.984   1
   3  -1  16 395.937  26.481   3
  -3  -1 -16 496.585  31.348   1
  -3   1 -16 467.170  30.433   1
  -5  -1 -16 286.871  25.032   1
  -5   1 -16 283.670  24.785   1
  10   2 -16 311.142  25.080   3
 -10   2  16 306.938  23.346   2
   8   2 -16 382.298  26.277   3
  -8   2  16 352.150  23.714   2
  -6  -2  16 107.908  15.140   3
  -6   2  16 103.383  13.568   2
   4  -2 -16 466.836  29.276   1
  -4  -2  16 504.432  28.179   3
  -4   2  16 527.316  26.148   2
   4   2 -16 509.206  27.924   1
  -2  -2  16 289.106  20.068   3
   2  -2 -16 293.414  23.010   1
  -2   2  16 259.947  17.473   2
   2   2 -16 302.771  21.729   1
   0  -2  16 213.713  16.919   3
   0  -2 -16 216.712  20.679   1
   0   2  16 208.167  15.348   2
   0   2 -16 236.204  20.313   1
   2  -2  16 157.777  14.770   3
  -2  -2 -16 138.316  19.270   1
  -2   2 -16 168.005  20.416   1
   2   2  16 149.118  13.291   2
   4  -2  16 244.177  18.983   3
  -4  -2 -16 236.345  23.161   1
  -4   2 -16 238.301  22.778   1
  -6  -2 -16 173.021  23.724   1
   6  -2  16 188.952  17.744   3
  -9   3  16 437.992  29.230   2
   9   3 -16 487.061  32.290   3
  -7  -3  16 214.494  20.144   3
  -7   3  16 256.805  19.875   2
  -5  -3  16 379.002  25.686   3
   5  -3 -16 387.324  27.938   1
  -5   3  16 308.195  21.832   2
   3  -3 -16 219.581  22.303   1
  -3  -3  16 234.301  19.259   3
  -3   3  16 238.044  17.881   2
   3   3 -16 219.135  18.752   1
  -1  -3  16 368.600  24.407   3
   1  -3 -16 385.268  29.139   1
   1   3 -16 324.214  24.719   1
  -1   3  16 376.308  22.168   2
  -1  -3 -16 358.225  28.213   1
   1  -3  16 338.012  23.033   3
  -1   3 -16 270.209  23.439   1
   1   3  16 289.415  19.815   2
   3  -3  16 582.447  33.192   3
  -3  -3 -16 629.235  39.160   1
   3   3  16 651.527  30.855   2
  -3   3 -16 582.078  36.407   1
   5  -3  16 76.0133 13.5369   3
   5   3  16 72.4124 11.9235   2
  -4  -4  16 363.674  25.810   3
   4  -4 -16 324.063  27.066   1
  -4   4  16 322.227  22.936   2
   2  -4 -16 297.149  26.837   1
  -2  -4  16 318.113  24.385   3
  -2   4  16 332.300  22.509   2
   2   4 -16 296.351  23.200   1
   0  -4  16 139.796  18.262   3
   0  -4 -16 152.855  23.183   1
   0   4 -16 161.385  20.366   1
   0   4  16 177.453  16.645   2
   2   4  16 326.000  22.760   2
 -10   0  17 225.503  19.111   2
  10   0 -17 209.324  20.482   3
  -8   0  17 324.495  21.390   2
   4   0 -17 453.380  27.588   1
   2   0 -17 -1.5778  5.3134   1
   0   0 -17 1570.35   65.91   1
  -2   0 -17 285.487  24.181   1
  -4   0 -17 179.902  23.206   1
  11   1 -17 279.570  27.646   3
  -9   1  17 199.940  18.236   2
   9   1 -17 202.154  20.336   3
  -7   1  17 165.223  15.531   2
   7   1 -17 171.942  17.164   3
  -5  -1  17 248.888  18.973   3
  -5   1  17 290.332  18.216   2
  -3  -1  17 353.029  22.249   3
   3  -1 -17 410.049  26.653   1
  -3   1  17 441.598  22.504   2
   3   1 -17 432.783  26.715   1
  -1  -1  17 330.597  20.890   3
   1  -1 -17 328.427  24.800   1
   1   1 -17 403.382  26.294   1
  -1  -1 -17 173.605  21.040   1
  -1   1 -17 170.349  20.773   1
  -3  -1 -17 204.829  23.790   1
  -3   1 -17 212.221  21.228   1
  -5  -1 -17 265.719  25.410   1
  -5   1 -17 303.404  26.390   1
   8   2 -17 138.388  18.690   3
  -8   2  17 143.325  17.400   2
  -6  -2  17 124.192  16.408   3
  -6   2  17 144.076  16.115   2
  -4  -2  17 296.730  21.092   3
   4  -2 -17 293.817  22.931   1
  -4   2  17 284.095  19.185   2
   4   2 -17 272.825  20.742   1
  -2  -2  17 287.500  20.682   3
   2  -2 -17 321.140  24.599   1
  -2   2  17 299.618  18.778   2
   2   2 -17 281.260  21.990   1
   0  -2 -17 113.358  17.325   1
   0  -2  17 107.869  14.282   3
   0   2  17 95.6550 12.0292   2
   0   2 -17 115.706  16.692   1
   2  -2  17 229.701  18.664   3
  -2  -2 -17 233.710  22.788   1
  -2   2 -17 266.129  22.881   1
  -4  -2 -17 271.229  25.231   1
   4  -2  17 256.464  20.388   3
  -4   2 -17 296.514  25.590   1
  -7  -3  17 494.160  31.574   3
  -7   3  17 492.414  28.948   2
  -5  -3  17 235.870  20.654   3
   5  -3 -17 271.645  23.916   1
  -5   3  17 274.747  20.243   2
   3  -3 -17 238.193  23.214   1
  -3  -3  17 240.537  20.521   3
   3   3 -17 216.234  19.142   1
  -3   3  17 213.437  17.412   2
  -1  -3  17 236.592  19.813   3
   1  -3 -17 281.177  25.164   1
  -1   3  17 255.262  18.714   2
   1   3 -17 247.996  21.683   1
  -1  -3 -17 529.677  35.240   1
   1  -3  17 423.477  27.896   3
  -1   3 -17 505.554  32.805   1
   1   3  17 507.408  27.023   2
   3  -3  17 217.351  19.454   3
   3   3  17 222.501  17.965   2
   4  -4 -17 277.785  27.200   1
   2   4 -17 162.352  19.512   1
 -10   0  18 416.332  27.004   2
   4   0 -18 119.557  16.349   1
   2   0 -18 644.934  36.298   1
   0   0 -18 273.804  23.767   1
  -2   0 -18 24.8323  9.7583   1
  -9   1  18 154.635  18.951   2
   9   1 -18 195.183  21.856   3
  -7  -1  18 296.995  22.406   3
  -7   1  18 317.666  21.442   2
  -5  -1  18 168.868  15.588   3
  -5   1  18 152.441  17.520   2
   3  -1 -18 148.703  18.962   1
   3   1 -18 155.688  19.054   1
   1  -1 -18 366.588  27.156   1
   1   1 -18 382.374  27.246   1
  -1  -1 -18 267.230  23.776   1
  -1   1 -18 275.850  23.995   1
  -3  -1 -18 302.566  26.287   1
  -3   1 -18 312.270  26.514   1
  -8   2  18 115.505  16.125   2
  -6  -2  18 164.448  19.566   3
  -6   2  18 231.701  18.140   2
   4  -2 -18 311.330  24.372   1
  -4  -2  18 325.337  22.747   3
  -4   2  18 291.294  19.908   2
  -2  -2  18 180.784  16.959   3
   2  -2 -18 203.901  20.696   1
  -2   2  18 152.511  13.931   2
   2   2 -18 213.581  19.528   1
   0  -2 -18 252.292  23.711   1
   0  -2  18 258.386  20.272   3
   0   2 -18 295.477  24.040   1
   2  -2  18 196.682  17.981   3
  -2   2 -18 206.517  24.728   1
  -5  -3  18 81.7201 15.8053   3
  -5   3  18 66.9547 12.0590   2
  -3  -3  18 362.424  26.064   3
   3  -3 -18 443.350  31.266   1
  -3   3  18 390.093  24.073   2
   3   3 -18 372.109  26.266   1
   1  -3 -18 196.635  24.052   1
   1   3 -18 238.531  21.631   1
  -1   3  18 167.887  16.002   2
   1   3  18 239.320  18.514   2
   2   0 -19 567.279  34.924   1
   0   0 -19 132.465  19.309   1
   3  -1 -19 308.953  24.951   1
   3   1 -19 312.736  24.200   1
   1  -1 -19 72.8726 14.6528   1
   1   1 -19 84.3347 15.1090   1
  -6  -2  19 126.915  17.139   3
  -6   2  19 101.241  14.455   2
  -4  -2  19 233.313  19.926   3
   4  -2 -19 250.716  22.780   1
  -4   2  19 217.926  17.891   2
  -2  -2  19 248.342  19.844   3
   2  -2 -19 303.828  25.058   1
   2   2 -19 242.061  21.810   1
   0  -2  19 153.833  18.396   3
   2   0 -20 63.0260 13.7486   1
   3  -1 -20 173.470  21.390   1
   3   1 -20 166.055  20.364   1
   0   0   0    0.00    0.00   0
;
_shelx_res_checksum     32725
_shelx_res_file
;
TITL 13BC002_0m in C2
CELL 0.71073  11.7872   5.3498  13.8817  90.000  99.913  90.000
ZERR    2.00   0.0012   0.0005   0.0014   0.000   0.001   0.000
LATT -7
SYMM -X, Y, -Z
SFAC C H O Cd
UNIT 36 36 12 2
LIST 4 ! automatically inserted. Change 6 to 4 for CHECKCIF!!
TEMP -173.5
ACTA
OMIT 0 0 1
L.S. 4
BOND $H
FMAP 2
PLAN 20
HTAB
DFIX 0.84 O3 H3A O3 H3B
EQIV $1 -x+2, y-1, -z+2
HTAB O3 O1_$1
EQIV $2 -x+3/2, y-1/2, -z+2
HTAB O3 O2_$2
EQIV $3 -x+3/2, y+1/2, -z+2
HTAB C8 O3_$3
WGHT    0.023900
FVAR       0.58793
CD1   4    1.000000    0.428388    1.000000    10.50000    0.00734    0.00637 =
         0.01212    0.00000    0.00096    0.00000
O3    3    0.909696    0.143871    1.073854    11.00000    0.00850    0.00934 =
         0.02818    0.00445    0.00458    0.00108
H3A   2    0.943327    0.012997    1.091426    11.00000    0.01957
H3B   2    0.840802    0.127235    1.063755    11.00000    0.04366
O1    3    0.968434    0.726961    0.876061    11.00000    0.00894    0.01062 =
         0.01521    0.00072    0.00224    0.00044
C1    1    0.827384    1.460447    0.653676    11.00000    0.01504    0.01066 =
         0.01269    0.00082    0.00101   -0.00264
H1    2    0.910048    1.425104    0.660878    11.00000    0.02688
O2    3    0.817210    0.605964    0.938375    11.00000    0.00821    0.01221 =
         0.01790    0.00468    0.00133   -0.00029
C2    1    0.770158    1.640847    0.591394    11.00000    0.02332    0.01172 =
         0.01283    0.00269    0.00266   -0.00095
H2    2    0.810081    1.740798    0.558166    11.00000    0.01328
C3    1    0.650901    1.661103    0.580607    11.00000    0.02366    0.01400 =
         0.01223    0.00189    0.00010    0.00541
H3    2    0.614570    1.786507    0.539537    11.00000    0.01994
C4    1    0.590283    1.500857    0.632231    11.00000    0.01696    0.02100 =
         0.01577    0.00342    0.00236    0.00583
H4    2    0.505007    1.511286    0.622501    11.00000    0.02060
C5    1    0.647269    1.321226    0.694515    11.00000    0.01580    0.01822 =
         0.01523    0.00401    0.00378    0.00254
H5    2    0.604722    1.209381    0.725507    11.00000    0.02020
C6    1    0.767368    1.297131    0.706039    11.00000    0.01425    0.01133 =
         0.00912   -0.00097    0.00130    0.00197
C7    1    0.832155    1.106009    0.768804    11.00000    0.01178    0.01105 =
         0.01044    0.00010   -0.00017    0.00144
H7    2    0.914902    1.100260    0.768555    11.00000    0.01905
C8    1    0.789526    0.942292    0.824996    11.00000    0.01094    0.01302 =
         0.01583    0.00199    0.00146    0.00693
H8    2    0.707702    0.919725    0.830866    11.00000    0.03115
C9    1    0.862141    0.748609    0.882281    11.00000    0.00997    0.00822 =
         0.01032   -0.00122   -0.00030   -0.00147
HKLF 4
REM  13BC002_0m in C2
REM R1 =  0.0197 for    2529 Fo > 4sig(Fo)  and  0.0198 for all    2531 data
REM    150 parameters refined using      3 restraints
END
WGHT      0.0239      0.0000
REM Instructions for potential hydrogen bonds
HTAB O3 O1_$1
HTAB O3 O2_$2
HTAB C8 O3_$3
REM Highest difference peak  1.086,  deepest hole -0.420,  1-sigma level  0.088
Q1    1   0.9827  0.4301  1.0527  11.00000  0.05    1.09
Q2    1   1.0416  0.3149  0.9973  11.00000  0.05    0.93
Q3    1   1.0418  0.5420  1.0000  11.00000  0.05    0.92
Q4    1   1.0608  0.4258  1.0406  11.00000  0.05    0.88
Q5    1   0.6187  1.5848  0.6099  11.00000  0.05    0.44
Q6    1   0.7964  1.4224  0.6883  11.00000  0.05    0.40
Q7    1   0.8045  0.9361  0.7818  11.00000  0.05    0.39
Q8    1   0.7945  1.5107  0.6115  11.00000  0.05    0.38
Q9    1   0.8017  1.2148  0.7393  11.00000  0.05    0.36
Q10   1   0.6248  1.4227  0.6636  11.00000  0.05    0.36
Q11   1   0.8828  0.5982  0.9875  11.00000  0.05    0.33
Q12   1   0.9383  0.2131  1.0505  11.00000  0.05    0.32
Q13   1   0.9418  0.1533  1.0109  11.00000  0.05    0.31
Q14   1   0.7979  1.3405  0.6138  11.00000  0.05    0.29
Q15   1   0.8354  0.9178  0.8656  11.00000  0.05    0.29
Q16   1   0.8528  0.7248  0.9327  11.00000  0.05    0.27
Q17   1   0.9800  0.5825  0.8794  11.00000  0.05    0.27
Q18   1   0.8965  0.7126  0.8400  11.00000  0.05    0.27
Q19   1   0.8831  0.2609  0.9906  11.00000  0.05    0.26
Q20   1   0.8019  1.6442  0.7379  11.00000  0.05    0.25
;
_shelxl_version_number         .2013
data_global
_journal_data_validation_number     ?
_journal_date_recd_electronic     2014-01-23
_journal_date_accepted     2014-02-18
_journal_name_full     'Acta Crystallographica, Section E'
_journal_year     2014
_journal_volume     70
_journal_issue      3
_journal_page_first     m106
_journal_page_last     m107
_journal_paper_category     QM
_journal_paper_doi     10.1107/S160053681400364X
_journal_coeditor_code     LH5688
_publ_contact_author_name     'Sumpun Wongnawa'
_publ_contact_author_address
;
Department of Chemistry,
Faculty of Science,
Prince of Songkla University,
Hat Yai, Songkhla 90112,
Thailand
;
_publ_contact_author_email     'sumpun.w@psu.ac.th'
_publ_contact_author_fax     '+66 (0) 74 558841'
_publ_contact_author_phone     '+66 (0) 74 288443'
_publ_section_title
;
Diaquabis(cinnamato-\k^2^<i>O</i>,<i>O</i>')cadmium
;
_publ_section_title_footnote     .
loop_
    _publ_author_name
    _publ_author_footnote
    _publ_author_address
    'Chooset, Sirinart' .
;
Department of Chemistry, Faculty of Science, Prince of Songkla University,
Hat Yai, Songkhla 90112,
Thailand
;
    'Cunningham, Bryan' .
;
Department of Chemistry, Youngstown State University, One University Plaza,
Youngstown, OH 44555,
USA
;
    'Kantacha, Anob' .
;
Department of Chemistry, Faculty of Science, Thaksin University
(Patthalung Campus), Patthalung 93110,
Thailand
;
    'Zeller, Matthias' .
;
Department of Chemistry, Youngstown State University, One University Plaza,
Youngstown, OH 44555,
USA
;
    'Wongnawa, Sumpun' .
;
Department of Chemistry, Faculty of Science, Prince of Songkla University,
Hat Yai, Songkhla 90112,
Thailand
;
_publ_section_synopsis     .
