# Supplementary material for: Di­aqua­bis­(cinnamato-κ2 O,O′)cadmium
Source: Acta Crystallogr Sect E Struct Rep Online. 2014 Feb 26;70(Pt 3):m106–7. doi: 10.1107/S160053681400364X (PMC3998447; doi:10.1107/S160053681400364X)
Supplement: Supplementary file 2 [file e-70-0m106-Isup2.hkl]

#
# h,k,l, Fc-squared, Fo-squared, sigma(Fo-squared), status flag
#
data_I
_shelx_title ' 13BC002_0m in C2'
_shelx_refln_list_code          4
_shelx_F_calc_maximum      165.59
_exptl_crystal_F_000       444.00
_reflns_d_resolution_high  0.6815

loop_
 _space_group_symop_operation_xyz
 'x, y, z'
 '-x, y, -z'
 'x+1/2, y+1/2, z'
 '-x+1/2, y+1/2, -z'

_cell_length_a    11.7872
_cell_length_b     5.3498
_cell_length_c    13.8817
_cell_angle_alpha  90.000
_cell_angle_beta   99.913
_cell_angle_gamma  90.000

_shelx_F_squared_multiplier     1.000

loop_
 _refln_index_h
 _refln_index_k
 _refln_index_l
 _refln_F_squared_calc
 _refln_F_squared_meas
 _refln_F_squared_sigma
 _refln_observed_status
   1  -7   0       2050.23       2084.59       116.47 o
   3  -7   0       1144.37       1341.31        88.93 o
   5  -7   0        493.64        556.63        56.97 o
   2  -6   0       1178.22       1272.11        76.41 o
   4  -6   0       1638.43       1663.46        91.22 o
   6  -6   0       2083.75       1889.00       101.23 o
   1  -5   0       1162.48       1270.38        54.57 o
   3  -5   0       1464.75       1540.13        52.29 o
   5  -5   0       1949.06       2019.50        63.73 o
   7  -5   0       1474.72       1441.99        52.25 o
   9  -5   0        911.18        952.88        62.70 o
  11  -5   0       1509.52       1756.93        96.71 o
   0  -4   0       4533.86       4764.83       150.35 o
   2  -4   0       3315.11       3531.29        83.77 o
   4  -4   0       2580.09       2481.21        69.89 o
   6  -4   0       1976.93       1992.03        60.04 o
   8  -4   0       1214.06       1315.16        47.51 o
  10  -4   0       1852.85       1999.82        96.92 o
  12  -4   0       1202.75       1275.67        55.45 o
   1  -3   0       9069.11       9569.53       198.30 o
   3  -3   0       4227.56       4262.68       133.28 o
   5  -3   0       1562.89       1488.24        44.23 o
   7  -3   0       6063.06       6324.01       147.32 o
   9  -3   0       1019.98       1052.30        57.95 o
  11  -3   0       1499.54       1525.26        56.96 o
  13  -3   0       1211.48       1214.09        69.62 o
   0  -2   0        476.82        471.43        24.11 o
   2  -2   0       4499.70       4653.48       139.13 o
   4  -2   0       6255.68       6485.52       220.02 o
   6  -2   0       3025.83       3194.33       130.58 o
   8  -2   0       2874.81       2892.14       253.67 o
  10  -2   0       3156.86       3082.46        87.03 o
  12  -2   0       1322.79       1317.13        51.85 o
  14  -2   0       1672.67       1598.93        61.61 o
   1  -1   0       2134.98       2209.62        69.74 o
   3  -1   0       6115.29       6478.64       138.54 o
   5  -1   0       9292.08       9868.53       214.23 o
   7  -1   0       3288.16       3283.79        65.76 o
   9  -1   0       2103.98       2115.24       121.81 o
  11  -1   0       2575.87       2563.65        72.56 o
  13  -1   0       1397.54       1303.51        55.00 o
  15  -1   0        713.56        716.92        39.56 o
   2   0   0        565.77        630.68        14.21 o
   4   0   0       2040.92       2266.23        69.36 o
   6   0   0       7220.06       7662.54       197.26 o
   8   0   0       2136.12       2112.62        89.73 o
  10   0   0       1957.14       1960.44        57.72 o
  12   0   0       2813.08       2482.27        73.34 o
  14   0   0        956.45        920.35        41.95 o
  16   0   0        176.09        170.59        23.39 o
   1   1   0       2148.16       2260.57        30.82 o
   3   1   0       6159.79       6498.51        94.25 o
   5   1   0       9663.50      10182.58       146.23 o
   7   1   0       3398.52       3461.92       103.54 o
   9   1   0       2062.28       1984.53        56.61 o
  11   1   0       2452.82       2329.19        68.65 o
  13   1   0       1283.37       1176.59        46.44 o
  15   1   0        758.88        727.85        37.80 o
   0   2   0        636.27        637.93        29.42 o
   2   2   0       4420.69       4439.22        61.08 o
   4   2   0       6142.28       6255.36        94.68 o
   6   2   0       3033.78       3073.99        52.17 o
   8   2   0       2655.15       2663.64        56.43 o
  10   2   0       3315.59       3394.14       119.15 o
  12   2   0       1444.12       1385.70        48.48 o
  14   2   0       1599.04       1480.20        81.67 o
  16   2   0       1045.14       1045.05        70.58 o
   1   3   0       9056.78       9317.09       139.04 o
   3   3   0       4048.35       3975.60        64.22 o
   5   3   0       1453.14       1432.97        29.32 o
   7   3   0       6204.84       6299.06        99.89 o
   9   3   0        900.20        900.23        24.62 o
  11   3   0       1553.72       1628.93        77.22 o
  13   3   0       1259.57       1222.21        70.20 o
   0   4   0       4501.44       4530.85       106.48 o
   2   4   0       3486.61       3448.93        59.67 o
   4   4   0       2635.26       2613.50        46.76 o
   6   4   0       1964.73       1998.28        40.05 o
   8   4   0       1269.72       1298.98        55.67 o
  10   4   0       1837.55       2014.89        92.75 o
   1   5   0       1082.34       1054.16        27.12 o
   3   5   0       1506.34       1598.60        51.45 o
   5   5   0       2021.74       1978.76        62.01 o
   7   5   0       1458.83       1405.21        51.62 o
   9   5   0        911.46        892.29        41.27 o
   0   6   0       3201.00       3303.52       141.30 o
   2   6   0       1024.57       1026.29        42.62 o
   4   6   0       1599.24       1674.19        63.42 o
   6   6   0       2052.53       2285.13        72.59 o
   8   6   0        704.64        813.40        41.84 o
  10   6   0        875.12       1030.98        69.74 o
   3   7   0       1107.53       1319.75        85.95 o
   5   7   0        519.88        588.49        57.95 o
  -5  -7   1        992.15        973.49        73.70 o
  -3  -7   1       1146.18       1110.29        78.99 o
  -1  -7   1       1089.21       1172.96        84.37 o
   1  -7   1       1608.16       1760.57       105.59 o
   3  -7   1       1429.55       1542.15        95.50 o
   5  -7   1        777.45        859.57        68.50 o
  -6  -6   1       1762.21       1776.24        94.23 o
  -4  -6   1        905.03        903.55        61.55 o
   2  -6   1        180.33        206.98        35.82 o
   4  -6   1       1726.44       1671.22        92.10 o
   6  -6   1       1880.70       1898.53        96.76 o
   8  -6   1        714.40        786.95        60.03 o
  10  -6   1       1014.79       1150.04        78.56 o
 -11  -5   1       1232.69       1390.17        58.51 o
  -9  -5   1        352.85        355.35        43.21 o
  -7  -5   1       1357.71       1368.93        64.67 o
  -5  -5   1       2234.56       2252.26       150.66 o
  -3  -5   1       1615.66       1558.53        68.88 o
  -1  -5   1        430.48        436.61        31.32 o
   1  -5   1       1892.75       1957.21        78.64 o
   3  -5   1       1899.85       1902.52        60.56 o
   5  -5   1       2144.36       2166.73        98.92 o
   7  -5   1       2096.67       2063.67        67.89 o
   9  -5   1       1366.89       1372.80        79.10 o
  11  -5   1       1414.55       1428.64        86.45 o
 -14  -4   1        730.05        697.88        60.52 o
 -12  -4   1       1316.66       1478.28        59.39 o
 -10  -4   1       2185.80       2283.08        73.91 o
  -8  -4   1       2566.46       2513.51       108.43 o
  -6  -4   1       1457.48       1454.10        47.92 o
  -4  -4   1       2488.40       2458.26        93.70 o
  -2  -4   1       4246.99       4298.20       100.30 o
   0  -4   1       3174.43       3400.07        85.72 o
   2  -4   1       3347.02       3464.88        69.06 o
   4  -4   1       3058.68       3123.73        83.96 o
   6  -4   1        959.37        943.66        42.16 o
   8  -4   1       1479.30       1462.06        52.01 o
  10  -4   1       2370.79       2713.70       116.53 o
  12  -4   1       1002.61       1061.39        51.04 o
 -15  -3   1        596.45        627.97        43.67 o
 -13  -3   1       2186.11       2225.08       137.32 o
 -11  -3   1        587.34        540.64        32.02 o
  -9  -3   1       3734.14       3723.22       142.69 o
  -7  -3   1       4672.65       4664.42       109.98 o
  -5  -3   1       1170.46       1188.52        35.56 o
  -3  -3   1      10232.23      10719.95       316.85 o
  -1  -3   1       4952.49       5082.45       108.69 o
   1  -3   1       7443.85       8218.72       172.73 o
   3  -3   1       3437.21       3446.18       136.34 o
   5  -3   1       2732.73       2706.46        70.59 o
   7  -3   1       1502.42       1525.12        47.03 o
   9  -3   1       2638.00       2590.51       114.83 o
  11  -3   1       1070.84       1119.52        48.34 o
  13  -3   1        943.48        992.49        48.15 o
 -14  -2   1       1773.61       1796.05        65.22 o
 -12  -2   1        988.92       1010.69        44.72 o
 -10  -2   1       1036.76       1072.86        41.14 o
  -8  -2   1       2524.57       2598.76        70.23 o
  -6  -2   1       2841.03       3041.10        72.88 o
  -4  -2   1       7477.59       7486.41       223.00 o
  -2  -2   1       2089.28       2033.36        65.98 o
   0  -2   1       1589.12       1630.10        74.70 o
   2  -2   1       2910.18       3015.99        67.97 o
   4  -2   1       8598.45       8828.42       196.05 o
   6  -2   1       3726.89       3741.84        91.78 o
   8  -2   1       5874.84       5953.98       144.52 o
  10  -2   1       2030.71       1996.80        64.10 o
  12  -2   1        909.39        832.91        40.29 o
  14  -2   1       1969.44       2134.01       106.37 o
 -15  -1   1       1073.80       1058.89        48.70 o
 -13  -1   1       2122.46       1954.65        64.82 o
 -11  -1   1       1539.90       1484.42        81.41 o
  -9  -1   1       2429.55       2338.48        64.81 o
  -7  -1   1       3717.01       3796.03        92.80 o
  -5  -1   1       4448.57       4668.15        84.84 o
  -3  -1   1       9118.26       9489.25       279.87 o
  -1  -1   1      11611.58      12619.33       364.32 o
   1  -1   1       3237.43       3581.57        79.03 o
   3  -1   1       6277.01       6578.59       137.34 o
   5  -1   1       4937.28       5037.92       113.99 o
   7  -1   1       4773.94       5109.77       120.66 o
   9  -1   1       2520.82       2493.90        69.00 o
  11  -1   1       3809.54       3539.94       144.77 o
  13  -1   1        861.07        895.46        40.54 o
  15  -1   1       1138.17       1066.95       106.17 o
 -16   0   1        399.03        398.82        35.11 o
 -14   0   1        849.13        838.83        39.95 o
 -12   0   1       1201.78       1226.00        45.80 o
 -10   0   1       4866.57       4446.10       108.38 o
  -8   0   1       2566.88       2406.88        62.92 o
  -6   0   1      14094.80      14826.49       299.86 o
  -4   0   1        721.19        669.69        20.68 o
  -2   0   1      19786.50      21412.81       725.29 o
   2   0   1       8916.78       9520.72       157.15 o
   4   0   1      15155.71      17038.56       282.24 o
   6   0   1        889.10        772.38        28.72 o
   8   0   1        931.04        923.93        32.39 o
  10   0   1       2332.31       2221.52        63.31 o
  12   0   1       1028.98       1067.51        56.59 o
  14   0   1        699.24        713.90        39.81 o
  16   0   1       1669.46       1784.52        67.15 o
 -17   1   1        795.16        926.45        64.93 o
 -15   1   1       1106.40       1106.95        47.46 o
 -13   1   1       2070.23       1839.30        61.58 o
 -11   1   1       1564.58       1524.29        49.88 o
  -9   1   1       2325.12       2328.36        63.19 o
  -7   1   1       3953.76       4086.15        98.84 o
  -5   1   1       4750.67       4854.18        84.46 o
  -3   1   1       9257.10       9533.32       136.18 o
  -1   1   1      11941.28      12762.92       161.80 o
   1   1   1       3338.29       3594.43        52.37 o
   3   1   1       5936.85       6261.87        92.48 o
   5   1   1       5050.38       5092.34        77.20 o
   7   1   1       4919.35       5323.93        99.66 o
   9   1   1       2407.67       2525.70        82.63 o
  11   1   1       3699.79       3463.66       122.36 o
  13   1   1        781.11        815.23        43.76 o
  15   1   1       1142.27       1145.03        48.52 o
 -16   2   1       1051.31        981.57        68.55 o
 -14   2   1       1728.69       1696.61        60.91 o
 -12   2   1       1039.96       1080.71        42.02 o
 -10   2   1        977.29       1004.02        37.54 o
  -8   2   1       2535.76       2574.99        54.02 o
  -6   2   1       2833.81       2919.69        50.09 o
  -4   2   1       7163.90       7266.36       108.51 o
  -2   2   1       2004.68       1945.96        29.77 o
   0   2   1       1634.77       1566.08        27.46 o
   2   2   1       2695.14       2726.84        44.11 o
   4   2   1       8801.28       9190.98       132.52 o
   6   2   1       3780.32       3852.61        62.28 o
   8   2   1       5676.19       5610.75        92.76 o
  10   2   1       2191.45       2148.99        59.98 o
  12   2   1        934.17        926.28        37.60 o
  14   2   1       1966.87       2009.23        99.03 o
  16   2   1        774.54        741.53        58.17 o
 -15   3   1        531.25        593.32        52.40 o
 -13   3   1       2264.12       2379.61       106.57 o
 -11   3   1        645.46        680.53        31.71 o
  -9   3   1       3745.44       3814.37        77.55 o
  -7   3   1       4517.82       4472.69        75.18 o
  -5   3   1       1001.51        969.67        23.16 o
  -3   3   1      10324.87      10592.10       140.63 o
  -1   3   1       4782.21       4798.36        76.39 o
   1   3   1       7603.11       8070.16       121.30 o
   3   3   1       3458.74       3439.37        55.63 o
   5   3   1       2624.53       2645.53        46.54 o
   7   3   1       1351.52       1374.72        30.38 o
   9   3   1       2848.36       2920.22        73.09 o
  11   3   1       1127.86       1210.17        63.70 o
 -10   4   1       2146.20       2294.55        99.41 o
  -8   4   1       2753.29       2726.68        58.69 o
  -6   4   1       1477.36       1481.85        32.74 o
  -4   4   1       2612.93       2560.70        48.94 o
  -2   4   1       4324.01       4324.47        71.66 o
   0   4   1       3129.63       3084.96        55.12 o
   2   4   1       3335.82       3330.63        66.57 o
   4   4   1       3115.83       3183.98        54.63 o
   6   4   1        990.76        994.43        37.57 o
   8   4   1       1533.71       1540.73        51.89 o
  10   4   1       2187.14       2204.26       103.37 o
  -9   5   1        348.64        381.01        28.24 o
  -7   5   1       1385.35       1362.87        50.04 o
  -5   5   1       2197.30       2160.63        65.73 o
  -3   5   1       1675.79       1665.13        36.42 o
  -1   5   1        501.85        469.77        16.86 o
   1   5   1       1763.64       1796.09        43.20 o
   3   5   1       1954.09       1914.67        59.05 o
   5   5   1       2095.06       2115.19        65.77 o
   7   5   1       2138.06       2106.36        67.38 o
   9   5   1       1353.49       1474.75        55.37 o
  -8   6   1       1336.23       1391.21        55.73 o
  -6   6   1       1789.06       1920.35        86.76 o
  -4   6   1        760.44        747.62        38.37 o
  -2   6   1       2581.02       2677.77       122.33 o
   0   6   1       2934.90       3020.12        85.03 o
   2   6   1        223.33        220.96        21.77 o
   4   6   1       1798.41       1769.12        60.90 o
   6   6   1       1781.47       1847.24        65.50 o
   8   6   1        717.24        800.63        41.67 o
  10   6   1       1103.75       1181.68        77.98 o
   1   7   1       1596.53       1807.51       102.61 o
   3   7   1       1419.46       1478.66        91.93 o
   5   7   1        785.05        816.42        44.62 o
   7   7   1        463.20        576.87        50.63 o
  -7  -7   2       1095.57       1220.28        86.64 o
  -5  -7   2        816.98        970.13        53.07 o
  -3  -7   2       1097.87       1160.30        58.38 o
  -1  -7   2       1316.50       1590.19        98.35 o
   1  -7   2       1192.60       1219.21        87.78 o
   3  -7   2       1054.35       1006.89        76.95 o
   5  -7   2        661.35        687.18        62.57 o
 -10  -6   2       1225.29       1338.46        81.43 o
  -6  -6   2       1792.79       1802.14        92.93 o
  -2  -6   2       1835.51       1911.23       101.20 o
   0  -6   2       1107.55       1120.63        73.27 o
   2  -6   2       1457.58       1438.57        86.38 o
   4  -6   2       1526.24       1551.85        58.67 o
   6  -6   2        836.17        846.83        43.05 o
   8  -6   2       1019.62       1081.09        70.61 o
  10  -6   2        755.01        862.74        69.08 o
 -13  -5   2       1172.46       1356.97        84.61 o
 -11  -5   2        705.33        775.53        41.75 o
  -9  -5   2        416.97        403.81        39.47 o
  -7  -5   2        518.41        545.68        32.48 o
  -5  -5   2       2642.59       2653.66       107.15 o
  -3  -5   2       2143.51       2181.33        88.66 o
  -1  -5   2       2019.67       2006.15        79.53 o
   1  -5   2       2386.71       2366.89        71.84 o
   3  -5   2       1054.87       1101.43        43.53 o
   5  -5   2       3484.45       3382.26        94.22 o
   7  -5   2       1554.60       1584.66        57.54 o
   9  -5   2       2499.21       2650.64       121.75 o
  11  -5   2       1265.38       1442.25        87.50 o
 -14  -4   2        769.25        811.75        48.48 o
 -12  -4   2       1259.23       1265.92        53.60 o
 -10  -4   2       1560.75       1501.06        56.08 o
  -8  -4   2       2562.77       2656.03       105.78 o
  -6  -4   2       2554.66       2556.90        71.27 o
  -4  -4   2       2448.26       2397.65        91.14 o
  -2  -4   2       1708.18       1659.57        47.21 o
   0  -4   2       4487.64       4749.03       125.93 o
   2  -4   2       3395.90       3339.49        88.17 o
   4  -4   2       2864.98       2846.54        76.51 o
   6  -4   2       1090.05       1110.77        42.92 o
   8  -4   2       2169.56       2184.01        68.94 o
  10  -4   2        955.15        998.40        64.31 o
  12  -4   2       1659.94       1768.15        80.92 o
 -15  -3   2       1279.88       1240.96        57.10 o
 -13  -3   2        982.19        973.88        54.31 o
 -11  -3   2        903.20        873.71        39.69 o
  -9  -3   2       8492.61       8603.55       193.66 o
  -7  -3   2       1456.35       1479.86        60.35 o
  -5  -3   2       3105.71       3296.14       107.80 o
  -3  -3   2       7096.38       7255.69       212.44 o
  -1  -3   2       2599.70       2668.54        63.85 o
   1  -3   2       3941.64       4077.69       138.78 o
   3  -3   2       5633.45       5775.04       137.19 o
   5  -3   2       1499.79       1489.81        47.05 o
   7  -3   2       1873.71       1837.99        96.20 o
   9  -3   2        863.29        893.90        54.86 o
  11  -3   2        904.73        886.61        60.92 o
  13  -3   2       1889.90       2000.42        73.09 o
 -14  -2   2       1271.96       1317.35        54.45 o
 -12  -2   2       1152.62       1207.32        47.90 o
 -10  -2   2       1779.21       1704.93        54.59 o
  -8  -2   2        370.50        402.44        57.34 o
  -6  -2   2       3564.39       3606.02       104.58 o
  -4  -2   2       7672.47       8150.20       238.59 o
  -2  -2   2       6183.92       6546.34       186.37 o
   0  -2   2       1611.36       1631.83        34.19 o
   2  -2   2      10100.82      10535.64       228.07 o
   4  -2   2       3256.05       3224.60       154.58 o
   6  -2   2       3567.48       3560.35        88.92 o
   8  -2   2       9008.56       8954.23       302.02 o
  10  -2   2       1356.16       1328.21        71.66 o
  12  -2   2       1641.89       1856.63       117.47 o
  14  -2   2        626.13        587.86        36.77 o
 -15  -1   2        754.51        778.90        41.33 o
 -13  -1   2       1306.90       1253.57        49.98 o
 -11  -1   2       2068.35       1890.22        59.48 o
  -9  -1   2       1814.50       1790.24        53.42 o
  -7  -1   2       3836.70       3769.14       125.86 o
  -5  -1   2       7813.39       8511.02       143.92 o
  -3  -1   2       3577.19       3709.95        80.66 o
  -1  -1   2       1274.65       1317.57        31.95 o
   1  -1   2      23167.31      24513.38       645.56 o
   3  -1   2       6424.65       6617.78       138.41 o
   5  -1   2       5878.96       6071.68       139.02 o
   7  -1   2       4328.97       4468.22       105.72 o
   9  -1   2       2513.33       2526.82        55.66 o
  11  -1   2       1862.10       1842.54        59.73 o
  13  -1   2       1183.28       1149.90        47.60 o
  15  -1   2       1734.82       1760.56        65.84 o
 -16   0   2       2188.15       2267.11        84.99 o
 -14   0   2        554.51        546.28        31.86 o
 -12   0   2       1960.90       1829.78        59.62 o
 -10   0   2       4592.26       4052.26       100.44 o
  -8   0   2       7032.91       7286.21       159.08 o
  -6   0   2       3697.16       3576.49        82.45 o
  -4   0   2       3589.18       3624.02        79.40 o
  -2   0   2      27420.41      28439.12       472.95 o
   0   0   2       5344.12       5650.23       239.70 o
   2   0   2       3115.62       3067.16        53.99 o
   4   0   2       5430.93       5622.24        97.90 o
   6   0   2       3514.76       3671.52        69.35 o
   8   0   2        332.54        350.40        20.74 o
  10   0   2       2121.80       2002.36        58.99 o
  12   0   2       1363.99       1340.96        48.49 o
  14   0   2       1303.58       1346.34        52.83 o
  16   0   2        429.16        436.47        54.70 o
 -17   1   2       1079.66       1202.77        76.14 o
 -15   1   2        721.04        704.26        37.36 o
 -13   1   2       1316.51       1319.61        48.88 o
 -11   1   2       2145.31       1910.26        65.91 o
  -9   1   2       1824.81       1772.14        52.18 o
  -7   1   2       3870.59       3873.62        87.18 o
  -5   1   2       8193.63       8357.82       170.56 o
  -3   1   2       3755.60       3793.47        57.84 o
  -1   1   2       1356.53       1379.05        27.00 o
   1   1   2      22952.97      24194.09       396.52 o
   3   1   2       5973.06       6226.58       127.01 o
   5   1   2       6116.79       6328.37        93.62 o
   7   1   2       4164.04       4389.66        70.79 o
   9   1   2       2446.05       2453.94        53.29 o
  11   1   2       1808.74       1820.50        56.28 o
  13   1   2       1144.60       1115.52        44.42 o
  15   1   2       1701.18       1703.91        91.91 o
 -16   2   2       1260.21       1274.18        80.08 o
 -14   2   2       1283.67       1265.42        51.11 o
 -12   2   2       1202.69       1174.68        45.22 o
 -10   2   2       1671.21       1589.65        51.57 o
  -8   2   2        284.22        300.56        13.43 o
  -6   2   2       3570.23       3439.68        67.11 o
  -4   2   2       7614.69       7806.55       104.95 o
  -2   2   2       5949.61       6194.86        83.91 o
   0   2   2       1844.72       1802.50        33.30 o
   2   2   2      10068.57      10744.73       156.07 o
   4   2   2       3388.71       3360.60        52.82 o
   6   2   2       3466.88       3623.78        59.16 o
   8   2   2       9164.51       9198.68       138.30 o
  10   2   2       1423.92       1412.37        56.67 o
  12   2   2       1599.15       1527.66        79.51 o
  14   2   2        640.11        666.88        50.02 o
 -15   3   2       1271.69       1371.57        80.85 o
 -13   3   2        916.01        908.75        41.68 o
 -11   3   2        845.73        843.28        36.64 o
  -9   3   2       8664.37       8620.50       156.47 o
  -7   3   2       1367.61       1347.49        30.39 o
  -5   3   2       2966.56       2990.85        47.19 o
  -3   3   2       6906.40       6887.94        95.21 o
  -1   3   2       2615.50       2709.21        45.94 o
   1   3   2       3982.61       4009.71        72.96 o
   3   3   2       5886.17       6063.23        97.38 o
   5   3   2       1510.07       1546.81        30.03 o
   7   3   2       1835.71       1847.88        50.09 o
   9   3   2        803.19        792.44        27.17 o
 -10   4   2       1617.71       1693.96        79.90 o
  -8   4   2       2510.13       2522.30        50.61 o
  -6   4   2       2615.90       2642.96        49.88 o
  -4   4   2       2629.52       2561.43        42.42 o
  -2   4   2       1833.55       1772.38        39.77 o
   0   4   2       4395.43       4418.56        83.91 o
   2   4   2       3347.91       3405.88        84.53 o
   4   4   2       2652.28       2612.44        72.96 o
   6   4   2       1130.22       1203.05        57.46 o
   8   4   2       2268.52       2251.13        68.46 o
  10   4   2        786.24        813.06        38.74 o
  -9   5   2        439.65        486.71        41.18 o
  -7   5   2        479.70        521.69        28.66 o
  -5   5   2       2670.43       2710.26        60.31 o
  -3   5   2       2259.66       2198.09        44.69 o
  -1   5   2       1799.59       1776.17        43.07 o
   1   5   2       2489.93       2521.83        70.01 o
   3   5   2       1108.73       1148.95        42.77 o
   5   5   2       3385.83       3312.69        91.59 o
   7   5   2       1584.20       1534.26        55.83 o
   9   5   2       2548.87       2619.90        82.22 o
  11   5   2       1214.51       1300.89        79.62 o
  -8   6   2        987.25       1071.92        64.34 o
  -6   6   2       1709.04       1715.94        60.67 o
  -2   6   2       1831.50       1813.76        61.01 o
   0   6   2       1088.28       1138.98        44.66 o
   2   6   2       1546.93       1553.74        55.02 o
   4   6   2       1540.74       1596.09        57.64 o
   6   6   2        852.48        893.89        42.57 o
   8   6   2       1003.95       1030.99        56.12 o
  -1   7   2       1355.96       1391.87        87.63 o
   1   7   2       1235.38       1359.54        84.96 o
   3   7   2        944.34       1001.87        49.96 o
   5   7   2        704.50        727.05        41.53 o
  -7  -7   3       1114.93       1154.99        86.49 o
  -5  -7   3        740.01        780.77        46.94 o
  -3  -7   3        689.19        752.67        66.74 o
  -1  -7   3        531.25        601.90        62.02 o
   1  -7   3       1873.32       1721.91       105.21 o
   3  -7   3        748.67        818.53        68.64 o
   5  -7   3       1097.11       1155.84        83.18 o
 -10  -6   3        818.16        874.80        63.57 o
  -8  -6   3        936.50       1021.74        70.28 o
  -6  -6   3       1092.87       1089.21        75.24 o
  -4  -6   3       1634.36       1693.76        93.67 o
  -2  -6   3       2331.92       2370.26       114.19 o
   0  -6   3        963.65        986.07        71.17 o
   2  -6   3        816.96        841.16        41.48 o
   4  -6   3       1471.55       1426.76        56.91 o
   6  -6   3       1315.23       1358.28        56.80 o
   8  -6   3        723.56        822.41        63.03 o
 -13  -5   3       1071.17       1090.00        74.53 o
 -11  -5   3        467.32        477.28        34.17 o
  -9  -5   3        493.61        506.82        44.11 o
  -7  -5   3       1660.75       1682.75        81.25 o
  -5  -5   3       1959.08       1887.31        87.43 o
  -3  -5   3        598.68        583.61        30.23 o
  -1  -5   3       6222.88       6351.78       152.95 o
   1  -5   3       1520.81       1455.02        51.47 o
   3  -5   3       1652.69       1667.45        81.34 o
   5  -5   3       2712.84       2732.74        82.94 o
   7  -5   3       1793.80       1788.84        63.89 o
   9  -5   3       1435.28       1432.89        84.39 o
  11  -5   3       1309.37       1511.45        91.83 o
 -14  -4   3        592.70        651.47        71.91 o
 -12  -4   3       1565.19       1647.65        61.98 o
 -10  -4   3       2003.76       1961.97        65.33 o
  -8  -4   3       1149.11       1201.96        44.46 o
  -6  -4   3       3740.93       3792.85       128.65 o
  -4  -4   3       1740.30       1794.29        68.86 o
  -2  -4   3       2298.50       2278.47        59.89 o
   0  -4   3       1651.48       1699.26        51.60 o
   2  -4   3       4857.71       4829.11       118.01 o
   4  -4   3       1790.09       1679.96        53.46 o
   6  -4   3       1362.03       1379.91        49.42 o
   8  -4   3       1830.76       1814.91        61.27 o
  10  -4   3        798.14        851.54        60.72 o
  12  -4   3       1485.02       1521.17        92.40 o
 -15  -3   3       1347.96       1346.33        60.02 o
 -13  -3   3        653.59        653.24        37.06 o
 -11  -3   3       2367.71       2430.75        73.46 o
  -9  -3   3       4178.84       3961.53       101.71 o
  -7  -3   3       1680.98       1697.64        40.96 o
  -5  -3   3       3862.66       3972.54       131.55 o
  -3  -3   3       3327.15       3367.75       106.52 o
  -1  -3   3       1668.54       1649.33        35.55 o
   1  -3   3       5114.10       5347.17       142.96 o
   3  -3   3       2248.70       2124.39        95.02 o
   5  -3   3       1755.20       1662.69        52.75 o
   7  -3   3       2321.89       2245.64        68.09 o
   9  -3   3        727.17        714.88        50.76 o
  11  -3   3       1217.57       1218.86        74.83 o
  13  -3   3       1828.08       1991.00        73.33 o
 -14  -2   3       1297.32       1326.23        53.87 o
 -12  -2   3       1787.41       1670.18        58.33 o
 -10  -2   3        406.03        407.29        24.29 o
  -8  -2   3       3081.29       3024.25        76.65 o
  -6  -2   3       2629.27       2718.49        69.04 o
  -4  -2   3       4073.81       4086.73       124.14 o
  -2  -2   3      10575.48      11320.30       234.52 o
   0  -2   3       8060.47       8133.62       181.69 o
   2  -2   3       8018.44       8445.90       189.53 o
   4  -2   3       2490.65       2383.10        65.23 o
   6  -2   3       7605.95       7300.39       167.21 o
   8  -2   3       2485.25       2574.12        73.79 o
  10  -2   3       2109.46       2104.61        97.88 o
  12  -2   3       1953.08       2046.37        68.95 o
  14  -2   3        336.81        414.90        36.24 o
 -15  -1   3        822.45        808.32        42.23 o
 -13  -1   3       1880.94       1820.44        62.94 o
 -11  -1   3       1500.98       1458.11        50.63 o
  -9  -1   3       1097.70        989.30        35.62 o
  -7  -1   3       3227.44       3067.58        75.36 o
  -5  -1   3       9356.02      10044.38       167.20 o
  -3  -1   3       3960.71       3941.05        68.81 o
  -1  -1   3      19589.02      21463.88       350.25 o
   1  -1   3      20827.71      21934.32       445.79 o
   3  -1   3       4964.24       5083.70       109.25 o
   5  -1   3       9291.96      10022.45       219.13 o
   7  -1   3       1967.58       1920.89        54.44 o
   9  -1   3       4116.44       4102.10        82.29 o
  11  -1   3       1674.11       1707.47        57.45 o
  13  -1   3        735.63        701.43        48.98 o
  15  -1   3        879.11        822.23        58.50 o
 -16   0   3       1070.80       1041.83        49.02 o
 -14   0   3        247.52        254.25        29.03 o
 -12   0   3       4127.29       3927.71       231.13 o
 -10   0   3       4033.03       3859.42        97.03 o
  -8   0   3       5911.37       6082.94       136.25 o
  -6   0   3       6728.87       6608.48       141.97 o
  -4   0   3        621.08        566.54        19.02 o
  -2   0   3       2244.61       2276.28        41.44 o
   0   0   3      12507.86      13280.28       227.91 o
   2   0   3       5999.94       5804.39       125.20 o
   4   0   3       5755.32       5687.47        99.69 o
   6   0   3       1319.80       1272.98        72.47 o
   8   0   3        877.08        856.86        34.45 o
  10   0   3        977.42        972.96        36.88 o
  12   0   3       2958.96       2715.68        80.03 o
  14   0   3       1678.52       1600.78        58.91 o
  16   0   3        890.56        876.73        67.98 o
 -15   1   3        894.41        842.90        41.46 o
 -13   1   3       1978.66       1850.56        61.40 o
 -11   1   3       1513.51       1512.32        72.65 o
  -9   1   3       1047.06        925.64        34.16 o
  -7   1   3       3346.11       3080.21        74.93 o
  -5   1   3       9332.32       9489.80       202.39 o
  -3   1   3       3940.27       3828.06        69.03 o
  -1   1   3      20489.02      21474.74       352.50 o
   1   1   3      19676.34      21011.71       350.79 o
   3   1   3       4524.52       4708.67        71.65 o
   5   1   3       9421.19      10092.70       146.68 o
   7   1   3       1916.46       1852.67        35.29 o
   9   1   3       4012.85       3971.44       101.84 o
  11   1   3       1780.20       1739.54        54.44 o
  13   1   3        657.89        665.08        48.88 o
  15   1   3        858.41        733.51        57.88 o
 -16   2   3        767.64        772.15        41.98 o
 -14   2   3       1217.97       1108.18        48.13 o
 -12   2   3       1793.02       1701.51        57.20 o
 -10   2   3        473.22        482.54        25.02 o
  -8   2   3       2930.33       2885.23        71.69 o
  -6   2   3       2788.01       2876.18        56.72 o
  -4   2   3       3842.13       3772.16        62.07 o
  -2   2   3      10481.11      11031.82       160.50 o
   0   2   3       8170.37       8529.30       138.99 o
   2   2   3       8412.79       8882.67       147.99 o
   4   2   3       2612.20       2628.40        42.19 o
   6   2   3       7496.21       7374.14       111.17 o
   8   2   3       2530.46       2660.38        48.17 o
  10   2   3       2157.19       2196.69        52.08 o
  12   2   3       1947.74       2009.06        92.00 o
 -15   3   3       1341.37       1424.44        82.94 o
 -13   3   3        600.69        591.05        33.56 o
 -11   3   3       2341.65       2246.76        69.94 o
  -9   3   3       4095.72       4050.38       101.04 o
  -7   3   3       1741.38       1770.56        42.02 o
  -5   3   3       3918.13       3943.02        59.07 o
  -3   3   3       3212.42       3253.99        54.74 o
  -1   3   3       1593.66       1559.43        34.14 o
   1   3   3       5323.46       5416.94        94.26 o
   3   3   3       2272.60       2320.38        53.21 o
   5   3   3       1809.14       1800.89        33.33 o
   7   3   3       2421.49       2434.96        53.19 o
   9   3   3        688.53        689.70        31.79 o
  11   3   3       1191.71       1339.11        71.94 o
 -12   4   3       1639.58       1612.80        85.56 o
 -10   4   3       2042.38       2092.17        65.62 o
  -8   4   3       1223.69       1244.50        36.27 o
  -6   4   3       3627.95       3551.32        66.97 o
  -4   4   3       1795.36       1789.97        32.93 o
  -2   4   3       2383.33       2363.05        49.31 o
   0   4   3       1571.09       1545.66        36.14 o
   2   4   3       4733.96       4668.35       113.13 o
   4   4   3       1684.85       1555.57        50.60 o
   6   4   3       1388.42       1377.36        47.88 o
   8   4   3       1713.57       1742.50        58.90 o
  10   4   3        801.90        810.23        41.45 o
  -7   5   3       1614.04       1604.25        43.55 o
  -5   5   3       2050.34       2049.87        57.54 o
  -3   5   3        615.10        576.43        21.57 o
  -1   5   3       6196.01       6138.50       162.50 o
   1   5   3       1539.27       1418.25        48.79 o
   3   5   3       1545.18       1526.42        52.89 o
   5   5   3       2740.12       2801.98        80.85 o
   7   5   3       1831.73       1815.50        62.36 o
   9   5   3       1463.45       1529.62        58.15 o
  11   5   3       1282.30       1409.68        84.14 o
  -4   6   3       1563.71       1631.64        85.78 o
  -2   6   3       2242.72       2223.00        69.36 o
   0   6   3       1097.83       1100.30        46.35 o
   2   6   3        885.37        918.84        40.72 o
   4   6   3       1533.33       1522.83        82.09 o
   6   6   3       1314.99       1388.16        55.63 o
   8   6   3        739.63        764.92        42.11 o
  10   6   3        859.09        891.02        67.64 o
  -1   7   3        573.44        525.50        52.92 o
   1   7   3       1814.96       1788.60       100.99 o
   3   7   3        701.61        666.08        39.20 o
   5   7   3       1181.78       1203.84        55.92 o
  -7  -7   4        708.59        789.20        76.46 o
  -5  -7   4       1441.47       1493.20        66.88 o
  -3  -7   4        273.38        244.46        44.42 o
  -1  -7   4       1014.32       1004.16        80.05 o
   1  -7   4        966.57       1055.42        77.43 o
   3  -7   4       1601.38       1549.10        99.66 o
   5  -7   4       1028.16        995.57        77.83 o
 -10  -6   4        825.70       1022.21        67.88 o
  -8  -6   4        894.18        926.40        65.83 o
  -6  -6   4        857.89        889.52        64.01 o
  -4  -6   4       1214.24       1180.65        75.60 o
  -2  -6   4       1577.06       1691.60        94.80 o
   0  -6   4       1467.32       1388.92        87.22 o
   2  -6   4       1044.26       1089.52        47.72 o
   4  -6   4       1141.83       1113.52        49.86 o
   6  -6   4        908.99        927.54        46.30 o
   8  -6   4        677.11        730.31        60.66 o
 -11  -5   4        786.12        933.06        64.00 o
  -9  -5   4        274.71        329.70        39.40 o
  -7  -5   4       2623.06       2676.97        89.45 o
  -5  -5   4       1510.81       1478.22        54.02 o
  -3  -5   4       2801.34       2723.41        79.90 o
  -1  -5   4       2937.67       2858.19        83.95 o
   1  -5   4       2063.33       2005.85        65.31 o
   3  -5   4       2055.34       1950.70        64.64 o
   5  -5   4       1660.30       1645.55        58.99 o
   7  -5   4       1281.96       1366.30        55.02 o
   9  -5   4       2440.49       2418.30       120.00 o
  11  -5   4        301.54        340.03        50.24 o
 -14  -4   4        938.74        945.91        69.43 o
 -12  -4   4        882.57        907.53        43.60 o
 -10  -4   4       1132.31       1147.65        45.80 o
  -8  -4   4       4116.63       4028.67       102.01 o
  -6  -4   4       1275.19       1308.42        84.50 o
  -4  -4   4       1874.88       1801.07        86.34 o
  -2  -4   4       3453.99       3306.47        89.06 o
   0  -4   4       1841.27       1821.89        55.43 o
   2  -4   4       3202.49       2980.28       127.66 o
   4  -4   4       1988.49       2033.13        63.09 o
   6  -4   4       2972.60       2887.71        84.07 o
   8  -4   4        364.57        404.16        29.53 o
  10  -4   4       1937.99       2018.91       104.07 o
  12  -4   4        892.53        927.67        71.34 o
 -15  -3   4       1232.37       1264.19        57.15 o
 -13  -3   4        700.14        722.80        47.38 o
 -11  -3   4       2529.70       2423.01        75.13 o
  -9  -3   4       2476.56       2403.48        70.20 o
  -7  -3   4       1371.02       1348.24        50.37 o
  -5  -3   4       3545.41       3677.29        71.99 o
  -3  -3   4       2010.91       2103.01       106.64 o
  -1  -3   4       1145.75       1189.10        45.09 o
   1  -3   4       3195.12       3049.29        81.67 o
   3  -3   4       3687.02       3670.97        93.74 o
   5  -3   4       2178.38       2075.86        61.37 o
   7  -3   4       1614.31       1591.49        53.26 o
   9  -3   4       1240.73       1303.24        49.44 o
  11  -3   4       1431.63       1457.77        84.49 o
  13  -3   4       2035.15       2120.95        77.45 o
 -14  -2   4       2026.34       2093.27        71.69 o
 -12  -2   4        967.38        932.37        41.35 o
 -10  -2   4       1235.30       1146.02        41.67 o
  -8  -2   4       2963.36       2905.98        60.82 o
  -6  -2   4       2770.65       2798.50        57.06 o
  -4  -2   4       9591.24      10334.98       172.80 o
  -2  -2   4       7081.37       7448.69       126.45 o
   0  -2   4       6108.87       6463.76       307.68 o
   2  -2   4       6075.92       6207.04       141.47 o
   4  -2   4       2605.27       2503.92        68.48 o
   6  -2   4       3538.83       3504.36        93.29 o
   8  -2   4       4903.54       4935.46       123.25 o
  10  -2   4       1354.01       1365.46        74.84 o
  12  -2   4        634.84        670.17        36.41 o
  14  -2   4        612.49        625.65        38.50 o
 -15  -1   4       1327.48       1375.05        55.92 o
 -13  -1   4       1708.78       1663.65        59.51 o
 -11  -1   4       1662.15       1537.97        53.24 o
  -9  -1   4       3560.98       3262.40        82.23 o
  -7  -1   4       3653.31       3887.02       143.90 o
  -5  -1   4       3325.58       3270.87        84.69 o
  -3  -1   4       7427.32       7686.38       132.64 o
  -1  -1   4      24204.33      25556.12       416.10 o
   1  -1   4       1930.14       1891.80        58.20 o
   3  -1   4       8595.55       9080.84       196.64 o
   5  -1   4       3896.79       3809.83        93.71 o
   7  -1   4       1934.42       1939.40        74.54 o
   9  -1   4       4621.66       4497.48       116.92 o
  11  -1   4       1321.29       1327.78        58.22 o
  13  -1   4       1162.95       1200.11        49.48 o
  15  -1   4        904.63        926.65        46.27 o
 -16   0   4        817.12        837.39        49.66 o
 -14   0   4        777.72        770.00        38.72 o
 -12   0   4       2503.15       2311.48        70.44 o
 -10   0   4       1672.06       1557.34        50.09 o
  -8   0   4       5444.85       5161.81       118.35 o
  -6   0   4       5166.13       5098.53       113.06 o
  -4   0   4       1847.05       1768.65        35.04 o
  -2   0   4       1988.23       2039.79        38.84 o
   0   0   4         16.34         10.77         2.90 o
   2   0   4       4132.81       4048.04        91.65 o
   4   0   4       9129.92       9004.05       193.20 o
   6   0   4       3124.72       3118.13        61.59 o
   8   0   4        828.00        813.64        24.96 o
  10   0   4       2340.98       2368.70        67.38 o
  12   0   4       1452.93       1453.81        51.42 o
  14   0   4       1313.24       1265.39        50.94 o
 -15   1   4       1332.40       1283.20        53.48 o
 -13   1   4       1822.70       1693.01        58.58 o
 -11   1   4       1818.18       1689.34        53.95 o
  -9   1   4       3353.94       3076.35       101.05 o
  -7   1   4       3687.23       3771.20        90.52 o
  -5   1   4       3065.74       2966.39        61.63 o
  -3   1   4       7700.87       7963.13       190.82 o
  -1   1   4      23998.43      25378.79       422.69 o
   1   1   4       1722.57       1671.15        33.61 o
   3   1   4       8403.66       9048.18       130.65 o
   5   1   4       3750.88       3828.66        60.82 o
   7   1   4       1785.79       1793.11        35.06 o
   9   1   4       4844.42       4869.97        91.70 o
  11   1   4       1382.24       1396.33        46.75 o
  13   1   4       1088.98       1103.02        66.60 o
  15   1   4        983.78        940.32        65.58 o
 -16   2   4        420.80        439.04        36.93 o
 -14   2   4       1963.03       1953.36        92.51 o
 -12   2   4        951.77        992.02        41.35 o
 -10   2   4       1092.32       1012.54        62.48 o
  -8   2   4       3124.05       3019.64        76.94 o
  -6   2   4       2895.51       2898.34        56.97 o
  -4   2   4       9403.33       9908.17       173.90 o
  -2   2   4       7217.67       7400.88       130.05 o
   0   2   4       6098.05       6359.35       137.71 o
   2   2   4       6108.82       6266.97       108.29 o
   4   2   4       2727.83       2696.31        48.47 o
   6   2   4       3718.36       3803.80        66.75 o
   8   2   4       4760.36       4839.83        94.61 o
  10   2   4       1356.58       1411.61        39.02 o
  12   2   4        561.78        552.01        42.50 o
 -15   3   4       1197.97       1273.54        55.21 o
 -13   3   4        667.62        668.15        35.98 o
 -11   3   4       2515.50       2618.89        76.17 o
  -9   3   4       2522.60       2574.29        71.88 o
  -7   3   4       1407.79       1423.99        70.10 o
  -5   3   4       3536.99       3685.35        73.16 o
  -3   3   4       2004.87       2064.48        38.37 o
  -1   3   4       1227.55       1224.11        27.92 o
   1   3   4       3334.35       3327.65        59.94 o
   3   3   4       3835.33       3704.98        89.87 o
   5   3   4       2190.43       2057.63        58.66 o
   7   3   4       1547.09       1529.30        50.06 o
   9   3   4       1255.48       1246.58        46.28 o
  11   3   4       1404.20       1485.67        77.88 o
 -14   4   4       1038.03       1073.84        72.26 o
 -12   4   4        834.03        907.83        43.53 o
 -10   4   4       1179.43       1194.41        47.33 o
  -8   4   4       4122.46       4109.02       104.95 o
  -6   4   4       1118.44       1110.79        33.09 o
  -4   4   4       2004.99       1905.31        39.77 o
  -2   4   4       3427.19       3396.75        66.26 o
   0   4   4       1609.90       1620.21        50.94 o
   2   4   4       3092.94       2936.97        78.27 o
   4   4   4       1997.40       1958.91        59.81 o
   6   4   4       2913.19       2920.57        81.56 o
   8   4   4        412.30        413.24        28.47 o
  10   4   4       1952.10       2026.92        68.23 o
  12   4   4        924.17        989.96        67.95 o
  -9   5   4        262.49        268.54        38.33 o
  -7   5   4       2575.78       2525.40        75.28 o
  -5   5   4       1535.25       1525.68        46.02 o
  -3   5   4       2752.74       2670.92        74.94 o
  -1   5   4       3013.60       2904.01        79.87 o
   1   5   4       2121.49       2046.52        62.65 o
   3   5   4       2006.25       1936.30        62.14 o
   5   5   4       1561.83       1555.10        55.96 o
   7   5   4       1340.29       1375.86        53.48 o
   9   5   4       2465.07       2637.31        83.62 o
  11   5   4        283.43        310.75        46.19 o
  -4   6   4       1190.60       1151.33        81.46 o
  -2   6   4       1593.79       1568.40        55.98 o
   0   6   4       1477.63       1370.04        83.45 o
   2   6   4       1119.69       1063.29        45.49 o
   4   6   4       1209.43       1144.08        53.77 o
   6   6   4        924.28        920.78        54.13 o
   8   6   4        661.73        739.95        42.25 o
  -3   7   4        319.53        292.31        43.97 o
  -1   7   4       1061.37       1166.09        77.11 o
   1   7   4        778.37        772.74        41.72 o
   3   7   4       1683.47       1750.49        65.90 o
   5   7   4       1084.41       1145.35        71.23 o
  -5  -7   5        573.44        585.68        67.06 o
  -3  -7   5        686.67        679.16        64.53 o
  -1  -7   5        673.78        762.07        67.15 o
   1  -7   5        740.83        847.01        71.22 o
   3  -7   5       1249.73       1305.63        90.63 o
  -8  -6   5       1046.98       1139.93        75.20 o
  -6  -6   5       1169.22       1245.43        78.95 o
  -4  -6   5        912.33        879.20        55.35 o
  -2  -6   5       1289.90       1186.07        51.39 o
   0  -6   5        982.89       1002.83        46.16 o
   2  -6   5       1088.89       1125.59        50.14 o
   4  -6   5       1772.94       1772.81        67.23 o
   6  -6   5        854.48        872.29        63.46 o
   8  -6   5        475.42        518.76        60.88 o
 -11  -5   5       1229.96       1316.86        75.97 o
  -9  -5   5       1727.98       1702.48        83.85 o
  -7  -5   5        791.20        797.28        39.01 o
  -5  -5   5       1625.21       1583.92        56.67 o
  -3  -5   5       3387.00       3321.82        93.83 o
  -1  -5   5       3668.49       3524.29        99.39 o
   1  -5   5       1298.71       1230.15        48.29 o
   3  -5   5       1785.50       1785.06        62.15 o
   5  -5   5        798.85        784.05        61.62 o
   7  -5   5        933.25        948.64        46.02 o
   9  -5   5       1819.17       1884.00       101.34 o
 -14  -4   5        981.07       1039.41        50.68 o
 -12  -4   5        712.14        731.23        38.69 o
 -10  -4   5       1084.13       1049.07        43.35 o
  -8  -4   5       2939.67       2840.06        63.43 o
  -6  -4   5       2263.60       2149.83        48.99 o
  -4  -4   5       3409.22       3420.88       212.02 o
  -2  -4   5        218.08        228.32        20.14 o
   0  -4   5       4546.70       4311.51       110.11 o
   2  -4   5       2058.55       1998.59        63.08 o
   4  -4   5       2596.21       2503.14        73.41 o
   6  -4   5       2306.12       2184.82        70.56 o
   8  -4   5       1968.12       1934.09        67.37 o
  10  -4   5        542.31        534.32        51.50 o
  12  -4   5        923.25        971.62        74.48 o
 -15  -3   5        858.41        824.75        45.34 o
 -13  -3   5        784.81        778.74        39.42 o
 -11  -3   5       2077.89       1999.15        64.31 o
  -9  -3   5       1265.41       1190.33        43.24 o
  -7  -3   5       1754.82       1791.21        43.06 o
  -5  -3   5       3511.76       3462.67        69.58 o
  -3  -3   5       1705.91       1711.29        36.36 o
  -1  -3   5       1024.87       1055.68        28.52 o
   1  -3   5       3379.07       3402.89        88.57 o
   3  -3   5       3742.24       3680.26        95.35 o
   5  -3   5       2660.94       2437.53        70.90 o
   7  -3   5       2497.78       2450.42        73.21 o
   9  -3   5       1346.75       1401.70        52.83 o
  11  -3   5       1869.15       1752.70        96.05 o
  13  -3   5       1439.23       1532.36        64.49 o
 -16  -2   5       1165.00       1108.90        85.08 o
 -14  -2   5       1298.74       1327.68        55.34 o
 -12  -2   5        896.29        876.56        39.78 o
 -10  -2   5       4473.50       4230.77       105.54 o
  -8  -2   5       2225.54       2192.05        78.58 o
  -6  -2   5       1150.06       1150.76        39.30 o
  -4  -2   5      10131.89      10819.65       182.32 o
  -2  -2   5       7675.84       8069.81       160.55 o
   0  -2   5       8573.25       8733.73       197.04 o
   2  -2   5       6766.70       6900.64       153.50 o
   4  -2   5        546.32        492.46        23.57 o
   6  -2   5       3137.21       3099.32        84.53 o
   8  -2   5       1823.75       1762.60        60.87 o
  10  -2   5       1849.23       1960.85        92.61 o
  12  -2   5        970.92        957.95        56.94 o
  14  -2   5        609.53        605.97        45.82 o
 -15  -1   5       1300.08       1274.21        54.33 o
 -13  -1   5        738.23        730.06        45.68 o
 -11  -1   5       2060.76       1898.44        60.30 o
  -9  -1   5       2057.90       1979.75        75.95 o
  -7  -1   5       7036.99       7399.96       199.42 o
  -5  -1   5       4528.05       4692.82        83.51 o
  -3  -1   5       3787.41       3825.49        69.36 o
  -1  -1   5       6366.80       6478.73       108.27 o
   1  -1   5       7118.05       7199.68       155.27 o
   3  -1   5       7566.03       7899.29       136.29 o
   5  -1   5       1648.34       1656.44        91.82 o
   7  -1   5       4832.53       4655.52       115.23 o
   9  -1   5       2186.62       2136.36        67.50 o
  11  -1   5        580.40        657.55        32.97 o
  13  -1   5       1693.47       1780.22        63.56 o
  15  -1   5        916.58        961.80        47.60 o
 -16   0   5        508.95        515.82        37.32 o
 -14   0   5       1357.92       1276.60        51.46 o
 -12   0   5       1929.96       1829.47        60.42 o
 -10   0   5       1595.91       1567.71        50.77 o
  -8   0   5       1760.48       1722.63        50.38 o
  -6   0   5       4133.62       3788.03        87.91 o
  -4   0   5       3565.67       3405.18        62.95 o
  -2   0   5       1329.45       1316.93        28.13 o
   0   0   5       1948.02       2023.60        39.56 o
   2   0   5       4065.53       4130.79        74.36 o
   4   0   5       8534.80       8331.64       143.97 o
   6   0   5       2708.81       2732.68        69.53 o
   8   0   5       2250.71       2293.39        51.86 o
  10   0   5       3654.44       3685.72        79.39 o
  12   0   5       1219.59       1185.46        45.72 o
  14   0   5       1203.72       1212.95        75.37 o
 -15   1   5       1259.99       1218.80        52.31 o
 -13   1   5        797.99        725.68        43.30 o
 -11   1   5       2073.90       1904.98        96.97 o
  -9   1   5       2088.76       2026.52        58.57 o
  -7   1   5       6706.97       6646.01       182.19 o
  -5   1   5       4370.24       4492.52        83.18 o
  -3   1   5       3880.33       3892.91        71.11 o
  -1   1   5       6241.74       6289.33       111.69 o
   1   1   5       6748.51       6889.91       120.20 o
   3   1   5       7753.42       7935.74       136.69 o
   5   1   5       1648.11       1667.46        31.00 o
   7   1   5       4631.03       4685.67        75.95 o
   9   1   5       2449.56       2385.33        45.18 o
  11   1   5        613.38        626.74        44.10 o
  13   1   5       1728.88       1752.88        89.05 o
 -16   2   5       1108.92       1071.99        51.10 o
 -14   2   5       1343.50       1380.27        54.64 o
 -12   2   5        931.75        885.95        74.53 o
 -10   2   5       4340.59       4107.33       105.44 o
  -8   2   5       2401.64       2290.15        63.23 o
  -6   2   5       1218.49       1213.83        29.40 o
  -4   2   5      10104.54      10596.96       184.56 o
  -2   2   5       7728.05       7797.64       139.20 o
   0   2   5       8952.93       9239.72       190.54 o
   2   2   5       6529.44       6565.16       146.83 o
   4   2   5        584.90        553.67        16.80 o
   6   2   5       3124.68       3224.69       100.68 o
   8   2   5       1875.72       1828.15        44.21 o
  10   2   5       1773.49       1835.61        47.64 o
 -15   3   5        836.08        835.25        44.64 o
 -13   3   5        695.85        690.94        37.46 o
 -11   3   5       2067.34       1956.53        64.55 o
  -9   3   5       1315.79       1349.27        80.32 o
  -7   3   5       1873.47       1871.91        43.92 o
  -5   3   5       3621.34       3685.51        72.63 o
  -3   3   5       1698.68       1655.26        39.92 o
  -1   3   5        876.49        893.01        32.65 o
   1   3   5       3479.78       3463.23        84.47 o
   3   3   5       3835.54       3695.52        90.98 o
   5   3   5       2697.77       2457.68        67.66 o
   7   3   5       2506.88       2367.88        69.13 o
   9   3   5       1236.27       1211.48        47.12 o
  11   3   5       1781.23       1919.28        91.30 o
 -14   4   5       1008.14       1137.45        75.55 o
 -12   4   5        723.46        791.53        40.86 o
 -10   4   5       1192.10       1191.07        47.32 o
  -8   4   5       2732.21       2773.55        80.72 o
  -6   4   5       2108.12       2042.64        50.28 o
  -4   4   5       3527.93       3418.42        90.90 o
  -2   4   5        139.55        154.42        20.50 o
   0   4   5       4461.57       4264.45       105.20 o
   2   4   5       2170.31       2103.61        61.02 o
   4   4   5       2380.64       2268.67        68.18 o
   6   4   5       2344.43       2270.46        80.48 o
   8   4   5       2035.75       1958.07        64.47 o
  10   4   5        621.42        637.56        35.63 o
  12   4   5        984.35       1025.94        70.27 o
 -11   5   5       1241.97       1263.92        82.08 o
  -9   5   5       1751.24       1850.42        63.84 o
  -7   5   5        780.14        784.57        87.01 o
  -5   5   5       1607.76       1515.42       116.87 o
  -3   5   5       3375.17       3253.26        88.18 o
  -1   5   5       3680.71       3586.23        94.64 o
   1   5   5       1310.58       1240.93        46.53 o
   3   5   5       1774.93       1738.06        59.15 o
   5   5   5        780.47        809.85        38.43 o
   7   5   5        986.78       1069.32        95.36 o
   9   5   5       1762.97       1839.49        67.85 o
  -6   6   5       1231.53       1314.09        50.55 o
  -4   6   5        953.18        949.57        41.44 o
  -2   6   5       1285.83       1278.88        49.15 o
   0   6   5       1012.96        985.25        43.32 o
   2   6   5       1117.02       1143.99        66.33 o
   4   6   5       1780.04       1815.41        65.01 o
   6   6   5        864.07        941.16        54.36 o
   8   6   5        444.16        486.12        37.29 o
  -3   7   5        670.44        614.47        55.94 o
  -1   7   5        615.82        590.32        36.22 o
   1   7   5        738.46        724.34        40.87 o
   3   7   5       1299.13       1270.88        56.33 o
  -5  -7   6        538.50        544.79        65.36 o
  -3  -7   6        982.18       1012.22        77.37 o
  -1  -7   6        380.77        336.65        51.00 o
   1  -7   6       1079.74       1124.76        85.75 o
   3  -7   6       1108.33       1069.63        79.54 o
  -8  -6   6        857.47        801.16        61.21 o
  -6  -6   6       1113.83       1114.08        50.69 o
  -4  -6   6       1174.39       1067.45        48.89 o
  -2  -6   6       1295.66       1249.19        57.92 o
   0  -6   6       1290.90       1310.60        96.03 o
   2  -6   6       1074.14       1011.13        56.75 o
   4  -6   6       1447.81       1473.93        61.04 o
   6  -6   6        483.73        556.23        39.92 o
   8  -6   6       1574.12       1620.24        75.72 o
 -11  -5   6       1401.32       1456.80        80.37 o
  -9  -5   6       1356.36       1332.95        69.69 o
  -7  -5   6       2775.99       2719.62       117.68 o
  -5  -5   6        716.52        699.29        35.83 o
  -3  -5   6       1450.27       1388.36        52.79 o
  -1  -5   6       3952.59       3740.27       105.71 o
   1  -5   6       1346.09       1350.11        65.54 o
   3  -5   6       1297.12       1162.36        48.87 o
   5  -5   6        577.51        576.72        35.08 o
   7  -5   6       1461.70       1456.64        95.04 o
   9  -5   6        195.41        241.55        42.35 o
 -14  -4   6        896.80        887.74        47.79 o
 -12  -4   6        548.05        549.93        60.52 o
 -10  -4   6       1968.79       1746.38        59.52 o
  -8  -4   6        927.87        888.06        35.77 o
  -6  -4   6       2849.30       2663.27        72.62 o
  -4  -4   6       2208.86       2203.80        60.53 o
  -2  -4   6       2781.54       2581.72        74.26 o
   0  -4   6       2424.34       2329.11        70.96 o
   2  -4   6       1840.36       1735.30        99.89 o
   4  -4   6       3082.58       2829.48        82.78 o
   6  -4   6       1770.33       1786.61        62.86 o
   8  -4   6       1364.64       1378.66        55.88 o
  10  -4   6       1157.30       1159.94        77.90 o
 -15  -3   6        742.27        697.17        42.92 o
 -13  -3   6        992.08        956.21        45.01 o
 -11  -3   6        814.45        737.73        35.04 o
  -9  -3   6       1140.64       1063.81        40.14 o
  -7  -3   6       1552.77       1535.12        38.31 o
  -5  -3   6       3426.81       3509.86        69.51 o
  -3  -3   6       1871.20       1861.11        62.50 o
  -1  -3   6       1882.90       1894.19        82.13 o
   1  -3   6       3267.33       3149.73        83.42 o
   3  -3   6       3457.36       3496.45        91.19 o
   5  -3   6       3167.22       3087.29        87.25 o
   7  -3   6       2575.83       2503.66        76.06 o
   9  -3   6       1325.15       1375.99        55.05 o
  11  -3   6       2134.39       2139.37       109.82 o
  13  -3   6        544.47        556.09        44.44 o
 -14  -2   6       1060.56       1020.51        47.21 o
 -12  -2   6       2000.16       1943.05        63.92 o
 -10  -2   6       3330.73       3193.28        86.45 o
  -8  -2   6       2548.15       2449.09        67.05 o
  -6  -2   6       3894.44       4023.54        78.04 o
  -4  -2   6       3250.24       3441.81        63.22 o
  -2  -2   6       2162.79       2201.43        60.87 o
   0  -2   6      17042.92      17249.34       365.84 o
   2  -2   6        958.77        866.36        32.27 o
   4  -2   6       1622.99       1607.45        52.73 o
   6  -2   6       2944.99       2918.64        80.55 o
   8  -2   6        805.48        794.57        36.73 o
  10  -2   6        887.80        930.61        60.37 o
  12  -2   6       1732.93       1721.60        64.22 o
  14  -2   6        913.88        968.87        62.76 o
 -15  -1   6        575.34        582.24        38.89 o
 -13  -1   6       2045.16       1955.15        74.62 o
 -11  -1   6       2555.44       2339.85        70.61 o
  -9  -1   6       1762.52       1707.09        51.36 o
  -7  -1   6       4552.21       4490.63       113.37 o
  -5  -1   6       3323.40       3333.70        62.56 o
  -3  -1   6       8256.76       8789.83       147.74 o
  -1  -1   6       6845.57       7074.58       171.75 o
   1  -1   6       4932.64       4990.52       131.53 o
   3  -1   6       2026.94       1932.28        40.48 o
   5  -1   6       2907.13       2832.98        76.21 o
   7  -1   6       3125.11       3094.10        86.91 o
   9  -1   6       1610.31       1589.14        55.11 o
  11  -1   6       1543.15       1498.42        54.85 o
  13  -1   6        704.39        734.18        38.67 o
 -16   0   6        663.40        701.19        68.55 o
 -14   0   6       1034.02        966.59        44.46 o
 -12   0   6        755.01        723.06        34.66 o
 -10   0   6        692.80        649.86        29.86 o
  -8   0   6       3794.11       3546.07        87.63 o
  -6   0   6       3346.89       3232.83       124.65 o
  -4   0   6       1226.71       1087.49        25.76 o
  -2   0   6       5257.40       5383.64        95.37 o
   0   0   6        971.63       1004.58        23.60 o
   2   0   6       4664.90       4911.77        88.31 o
   4   0   6      12670.87      12924.77       219.07 o
   6   0   6       3238.51       3117.20        87.57 o
   8   0   6       1465.26       1470.68        59.89 o
  10   0   6       3721.77       3817.94        80.85 o
  12   0   6        542.77        609.40        47.44 o
  14   0   6       1526.26       1634.35        90.68 o
 -15   1   6        538.73        529.95        34.34 o
 -13   1   6       2138.52       2068.80        67.78 o
 -11   1   6       2559.49       2481.16        72.09 o
  -9   1   6       1537.12       1529.16        50.37 o
  -7   1   6       4502.34       4184.78       102.59 o
  -5   1   6       3142.86       3174.91        62.54 o
  -3   1   6       8041.31       8515.21       149.84 o
  -1   1   6       7152.24       7342.38       126.53 o
   1   1   6       4961.28       5056.31        89.47 o
   3   1   6       2099.97       2012.67        41.40 o
   5   1   6       2752.43       2815.67        60.67 o
   7   1   6       3310.72       3342.93        56.89 o
   9   1   6       1664.34       1695.91        43.08 o
  11   1   6       1621.59       1675.43        78.49 o
  13   1   6        722.65        646.27        50.42 o
 -16   2   6        556.20        532.85        50.10 o
 -14   2   6       1071.86       1109.85        48.71 o
 -12   2   6       1952.91       1845.65        63.00 o
 -10   2   6       3401.27       3265.49        87.91 o
  -8   2   6       2647.32       2552.52        72.98 o
  -6   2   6       4020.27       4151.80        79.05 o
  -4   2   6       3144.82       3131.00        64.96 o
  -2   2   6       2318.51       2363.11        48.98 o
   0   2   6      16832.84      17121.56       353.18 o
   2   2   6        961.74        872.45        30.24 o
   4   2   6       1789.31       1878.54        63.59 o
   6   2   6       2788.45       2803.07        59.50 o
   8   2   6        761.55        741.18        32.48 o
  10   2   6        861.92        852.81        37.28 o
 -15   3   6        776.69        785.28        43.22 o
 -13   3   6        994.54       1018.81        46.56 o
 -11   3   6        751.79        706.94        35.73 o
  -9   3   6       1207.91       1209.36        45.00 o
  -7   3   6       1593.14       1559.84        51.06 o
  -5   3   6       3527.78       3615.93        73.20 o
  -3   3   6       1945.09       1835.40        43.52 o
  -1   3   6       1924.07       1829.67        52.91 o
   1   3   6       3093.49       3044.36        78.68 o
   3   3   6       3404.99       3310.60        85.94 o
   5   3   6       3249.85       3220.60        83.82 o
   7   3   6       2566.30       2403.10        71.11 o
   9   3   6       1260.78       1308.06        49.57 o
  11   3   6       2112.09       2269.63       103.35 o
 -14   4   6        836.39        892.77        47.77 o
 -12   4   6        611.43        700.74        38.93 o
 -10   4   6       1980.82       2013.25        66.36 o
  -8   4   6        766.76        772.69        37.19 o
  -6   4   6       2838.02       2678.02        61.40 o
  -4   4   6       2205.58       2182.81        63.17 o
  -2   4   6       2510.89       2472.36        70.11 o
   0   4   6       2655.44       2415.73       110.47 o
   2   4   6       1908.80       1847.69        59.00 o
   4   4   6       3023.55       2732.61        78.36 o
   6   4   6       1817.35       1804.22        59.96 o
   8   4   6       1374.64       1336.25        51.90 o
  10   4   6       1211.47       1237.42        51.78 o
  12   4   6        919.24        955.13        71.48 o
 -11   5   6       1419.34       1543.43        61.78 o
  -9   5   6       1300.53       1338.23        53.91 o
  -7   5   6       2804.73       2687.00        80.73 o
  -5   5   6        666.84        636.55        31.63 o
  -3   5   6       1474.28       1426.32        49.94 o
  -1   5   6       4006.00       3904.74       101.77 o
   1   5   6       1382.32       1330.36        49.52 o
   3   5   6       1176.56       1153.49        46.48 o
   5   5   6        613.97        594.59        33.18 o
   7   5   6       1489.41       1550.72        99.05 o
   9   5   6        168.86        170.02        23.70 o
  -6   6   6       1184.43       1168.05        66.65 o
  -4   6   6       1140.90       1190.90        80.10 o
  -2   6   6       1351.24       1300.08        96.64 o
   0   6   6       1252.24       1198.99        49.80 o
   2   6   6       1013.68       1050.07        54.56 o
   4   6   6       1484.93       1462.10        78.85 o
   6   6   6        526.01        543.56        35.79 o
   8   6   6       1460.59       1476.96        92.29 o
  -5   7   6        546.93        564.30        53.97 o
  -3   7   6        980.11       1016.91        47.87 o
  -1   7   6        324.97        336.38        31.23 o
   1   7   6       1105.64       1131.09        56.70 o
   3   7   6       1146.85       1159.49        71.05 o
  -3  -7   7        871.21        887.76        79.39 o
  -1  -7   7        845.94        843.59        77.98 o
   1  -7   7        635.16        642.46        56.65 o
   3  -7   7        941.77        972.87        71.12 o
  -8  -6   7       1012.58        989.83        52.47 o
  -6  -6   7        594.75        565.73        36.07 o
  -4  -6   7       1050.18       1023.03        69.11 o
  -2  -6   7       1394.26       1383.40        57.51 o
   0  -6   7        870.51        721.17        41.38 o
   2  -6   7       2273.36       2261.91        80.38 o
   4  -6   7       1507.79       1484.12        63.40 o
   6  -6   7        192.78        168.67        25.43 o
   8  -6   7       1550.93       1675.64       102.36 o
 -11  -5   7       1027.36        968.46        63.60 o
  -7  -5   7       2003.95       1875.62        91.52 o
  -5  -5   7        629.15        611.19        33.81 o
  -3  -5   7       2527.27       2356.09        78.24 o
  -1  -5   7       1041.03        992.95        45.02 o
   1  -5   7       1294.14       1271.08        84.02 o
   3  -5   7        758.32        700.60        38.54 o
   5  -5   7       1039.78       1018.37        47.92 o
   7  -5   7        621.15        619.77        39.38 o
   9  -5   7        844.57        794.34        66.41 o
 -12  -4   7        579.50        564.45        48.72 o
 -10  -4   7        998.72        978.14        57.14 o
  -8  -4   7       1764.31       1596.29        51.96 o
  -6  -4   7       1941.62       1894.44        84.13 o
  -4  -4   7       1417.05       1364.60        68.88 o
  -2  -4   7       3298.87       3098.83        88.41 o
   0  -4   7       1804.61       1737.50        58.79 o
   2  -4   7       1283.72       1266.08        76.50 o
   4  -4   7       2490.27       2468.77        76.69 o
   6  -4   7       2266.33       2058.99        71.31 o
   8  -4   7        876.84        898.48        49.38 o
  10  -4   7       1183.99       1206.97        80.96 o
 -15  -3   7       1075.97       1029.81        71.35 o
 -13  -3   7        595.70        577.24        34.29 o
 -11  -3   7        820.12        770.88        36.33 o
  -9  -3   7        869.65        834.38        34.78 o
  -7  -3   7       2040.32       1973.86        46.56 o
  -5  -3   7       3141.34       3169.64        63.34 o
  -3  -3   7       2771.13       2853.76        68.77 o
  -1  -3   7       1360.77       1397.41        47.12 o
   1  -3   7       5151.77       4899.85       121.86 o
   3  -3   7       2970.31       2822.53        79.92 o
   5  -3   7       1972.48       1878.27        61.51 o
   7  -3   7       3310.35       3161.30        93.20 o
   9  -3   7       1405.21       1426.19        58.50 o
  11  -3   7       1070.29       1035.72        71.81 o
 -14  -2   7       1125.89       1064.26       126.83 o
 -12  -2   7       1545.86       1501.24        53.68 o
 -10  -2   7       3921.17       3724.72        95.96 o
  -8  -2   7       1548.45       1570.65        62.05 o
  -6  -2   7       3398.83       3588.10        69.39 o
  -4  -2   7       2242.59       2378.63        58.81 o
  -2  -2   7       5505.02       5661.09       100.31 o
   0  -2   7       5000.73       4935.47       115.41 o
   2  -2   7       1866.60       1804.01        54.28 o
   4  -2   7       2381.91       2187.62        66.61 o
   6  -2   7        888.96        849.29        37.51 o
   8  -2   7       1265.78       1275.64        50.04 o
  10  -2   7       1445.16       1490.04        59.24 o
  12  -2   7       1415.00       1609.88        91.89 o
  14  -2   7        636.29        792.11        61.42 o
 -15  -1   7        803.65        817.26        42.50 o
 -13  -1   7       2173.66       2012.55        68.91 o
 -11  -1   7       1015.49       1005.18        40.59 o
  -9  -1   7       5060.11       5017.86       118.01 o
  -7  -1   7       2251.40       2256.92        51.44 o
  -5  -1   7       1958.01       1952.33        40.29 o
  -3  -1   7       6921.81       7338.73       129.06 o
  -1  -1   7       4519.39       4616.12        73.67 o
   1  -1   7       4433.86       4544.79        84.93 o
   3  -1   7       4298.64       4275.94       107.35 o
   5  -1   7       2869.26       2858.88        77.44 o
   7  -1   7        808.20        816.67        34.87 o
   9  -1   7       2059.38       2065.58        68.17 o
  11  -1   7       1810.03       1833.55        62.49 o
  13  -1   7       1016.04        980.86        86.20 o
 -16   0   7        578.46        537.84        36.03 o
 -14   0   7       1889.61       1904.79        67.38 o
 -12   0   7        551.04        492.28        28.88 o
 -10   0   7         21.68         13.37         7.44 o
  -8   0   7       3403.70       3194.93        81.69 o
  -6   0   7       4442.46       4331.14        81.27 o
  -4   0   7       6797.93       6889.83       121.60 o
  -2   0   7       2707.03       2770.51        54.30 o
   0   0   7       3249.90       3362.65        63.83 o
   2   0   7       3764.11       3709.57        69.97 o
   4   0   7       7693.76       7833.03       138.42 o
   6   0   7       1823.74       1823.51        42.58 o
   8   0   7       7645.76       7567.48       140.01 o
  10   0   7        734.35        785.27        28.32 o
  12   0   7         76.53         78.06        22.23 o
  14   0   7       1837.33       1847.41        99.38 o
 -15   1   7        698.93        716.27        40.52 o
 -13   1   7       2244.02       2224.10        71.62 o
 -11   1   7       1003.37        952.25        40.45 o
  -9   1   7       4952.19       4798.83       118.42 o
  -7   1   7       2266.81       2194.89        61.41 o
  -5   1   7       1689.12       1725.50        66.08 o
  -3   1   7       6968.70       7556.59       132.13 o
  -1   1   7       4626.33       4619.75       104.75 o
   1   1   7       4775.32       4837.80        85.84 o
   3   1   7       4453.83       4429.85        81.55 o
   5   1   7       2805.70       2749.98        57.70 o
   7   1   7        739.80        757.38        25.03 o
   9   1   7       2224.45       2236.32        53.09 o
  11   1   7       1830.59       1844.33        86.84 o
 -14   2   7       1147.55       1100.42        91.21 o
 -12   2   7       1487.47       1350.53        52.91 o
 -10   2   7       3940.19       3621.53        97.66 o
  -8   2   7       1677.43       1650.05        52.21 o
  -6   2   7       3316.34       3421.91        70.26 o
  -4   2   7       2330.64       2363.89        51.45 o
  -2   2   7       5721.33       5849.89       106.79 o
   0   2   7       4566.40       4584.00       109.49 o
   2   2   7       1784.44       1773.45        50.97 o
   4   2   7       2436.14       2468.47        64.80 o
   6   2   7        885.22        872.66        34.18 o
   8   2   7       1234.70       1259.15        49.21 o
  10   2   7       1431.54       1395.01        51.34 o
 -15   3   7       1114.26       1179.78        54.83 o
 -13   3   7        613.75        604.06        36.08 o
 -11   3   7        833.92        806.00        38.85 o
  -9   3   7        867.69        892.49        38.94 o
  -7   3   7       2144.30       2075.80        62.65 o
  -5   3   7       3141.97       3120.63        67.11 o
  -3   3   7       2723.90       2666.30        59.48 o
  -1   3   7       1331.03       1375.99        76.66 o
   1   3   7       5127.27       4860.96       116.20 o
   3   3   7       2935.12       2786.59        75.60 o
   5   3   7       1895.96       1840.31        57.69 o
   7   3   7       3372.72       3214.15       149.77 o
   9   3   7       1325.40       1435.42        53.24 o
  11   3   7       1067.06        971.21        64.13 o
 -14   4   7        646.38        749.01        46.42 o
 -12   4   7        560.48        633.05        37.71 o
 -10   4   7        967.09       1010.27        46.10 o
  -8   4   7       1653.41       1586.62        57.02 o
  -6   4   7       2003.96       2042.24        50.68 o
  -4   4   7       1358.59       1314.39        53.11 o
  -2   4   7       3322.16       3174.63        84.51 o
   0   4   7       1904.07       1728.83        55.04 o
   2   4   7       1303.70       1248.46        99.77 o
   4   4   7       2536.77       2413.73        72.68 o
   6   4   7       2290.57       2214.94        73.34 o
   8   4   7        899.48        817.10        40.45 o
  10   4   7       1244.46       1281.71        56.36 o
 -11   5   7       1037.88       1173.04        53.90 o
  -9   5   7       1658.42       1806.73        65.86 o
  -7   5   7       1892.87       1895.86        64.93 o
  -5   5   7        588.79        558.50        39.92 o
  -3   5   7       2577.48       2341.17        71.07 o
  -1   5   7       1020.68       1022.92        42.23 o
   1   5   7       1326.90       1309.65        49.62 o
   3   5   7        804.11        777.60        44.14 o
   5   5   7       1031.39        967.73        44.29 o
   7   5   7        546.40        569.02        35.27 o
   9   5   7        864.66        901.76        99.62 o
  -8   6   7       1097.25       1094.18        67.33 o
  -6   6   7        600.50        634.20        50.21 o
  -4   6   7       1108.01       1087.59        46.48 o
  -2   6   7       1358.03       1370.26        54.01 o
   0   6   7        825.45        750.12        52.82 o
   2   6   7       2165.23       2307.74        76.68 o
   4   6   7       1551.88       1610.97        61.90 o
   6   6   7        137.63        155.24        23.58 o
  -3   7   7        880.85        952.14        84.47 o
  -1   7   7        880.61        919.89        46.42 o
   1   7   7        614.83        617.21        53.07 o
  -1  -7   8        732.50        658.42        57.29 o
   1  -7   8       1129.07       1096.16        76.07 o
  -8  -6   8       1445.74       1672.21        97.27 o
  -6  -6   8       1450.95       1447.45        60.63 o
  -4  -6   8        552.33        592.89        38.54 o
  -2  -6   8       1053.09       1046.10        50.73 o
   0  -6   8       1554.90       1513.05        67.81 o
   2  -6   8       1482.29       1538.97        64.29 o
   4  -6   8        619.87        551.80        38.78 o
   6  -6   8       1197.96       1187.79        58.62 o
  -7  -5   8        455.62        491.71        44.16 o
  -5  -5   8        692.07        670.91        37.44 o
  -3  -5   8       1716.01       1722.88        61.59 o
  -1  -5   8       1073.79        983.69        45.52 o
   1  -5   8        857.02        844.45        42.48 o
   3  -5   8       1471.22       1453.19        59.01 o
   5  -5   8        761.24        687.21        41.07 o
   7  -5   8        348.94        372.01        35.55 o
   9  -5   8       1454.99       1481.26        96.96 o
 -12  -4   8        947.88        933.14        63.02 o
 -10  -4   8        751.25        751.92        50.43 o
  -8  -4   8       1072.17       1030.62        54.43 o
  -6  -4   8       2120.09       2032.26        93.49 o
  -4  -4   8       2526.55       2594.66       109.40 o
  -2  -4   8       1702.42       1648.38        57.75 o
   0  -4   8       2451.90       2354.93        75.43 o
   2  -4   8       1868.41       1719.34        61.26 o
   4  -4   8       1746.81       1664.48        60.49 o
   6  -4   8       1410.78       1477.53        58.22 o
   8  -4   8       1679.10       1719.20        82.67 o
  10  -4   8        496.19        478.94        58.29 o
 -15  -3   8        546.63        545.69        51.31 o
 -13  -3   8        572.14        571.69        34.06 o
 -11  -3   8       1171.85       1179.54        45.98 o
  -9  -3   8        993.59        947.24        37.04 o
  -7  -3   8       1536.02       1582.81        39.21 o
  -5  -3   8       5516.59       5538.03       127.79 o
  -3  -3   8       2249.04       2183.45        94.46 o
  -1  -3   8       2932.79       2780.21        76.64 o
   1  -3   8       7146.67       6827.07       164.03 o
   3  -3   8        709.35        730.43        34.20 o
   5  -3   8       3338.41       3155.22        92.12 o
   7  -3   8       1910.61       1801.70        65.44 o
   9  -3   8       1272.93       1270.41        56.56 o
  11  -3   8        514.30        538.29        62.08 o
 -14  -2   8        504.33        523.17        33.40 o
 -12  -2   8       2304.90       2218.60        87.67 o
 -10  -2   8       2558.01       2439.26        70.42 o
  -8  -2   8       2053.18       2018.75        58.25 o
  -6  -2   8       1422.44       1465.93        35.20 o
  -4  -2   8       1320.41       1349.15        31.44 o
  -2  -2   8       2637.29       2777.05        65.01 o
   0  -2   8       3276.42       3117.04        82.09 o
   2  -2   8       2344.96       2204.95        65.08 o
   4  -2   8       1582.78       1501.73        62.99 o
   6  -2   8       1621.13       1585.73        56.40 o
   8  -2   8        783.33        751.87        38.40 o
  10  -2   8       1567.02       1551.40        59.98 o
  12  -2   8       2096.30       2127.78       111.36 o
 -15  -1   8       1272.43       1245.19        53.98 o
 -13  -1   8       1093.23       1046.51        45.70 o
 -11  -1   8       1285.62       1270.53        46.76 o
  -9  -1   8       3311.57       3241.55        86.18 o
  -7  -1   8       2069.98       2046.64        85.37 o
  -5  -1   8       3637.77       3776.71        71.41 o
  -3  -1   8       2544.56       2513.89        51.19 o
  -1  -1   8       2591.63       2632.26        53.93 o
   1  -1   8       2667.48       2669.56        65.79 o
   3  -1   8       3527.50       3407.61        68.83 o
   5  -1   8       2437.59       2438.83        71.15 o
   7  -1   8       2482.50       2429.94        72.95 o
   9  -1   8        885.21        936.89        42.38 o
  11  -1   8       1123.69       1186.66        67.60 o
  13  -1   8       1050.74       1197.83        78.99 o
 -16   0   8        679.08        621.03        40.52 o
 -14   0   8        854.59        809.03        41.48 o
 -12   0   8        815.91        815.71        38.55 o
 -10   0   8       2311.65       2211.83        66.35 o
  -8   0   8        473.95        448.53        23.48 o
  -6   0   8       4951.88       4856.53        91.11 o
  -4   0   8       6398.36       6339.64       114.03 o
  -2   0   8       7477.79       7638.27       134.67 o
   0   0   8       1867.23       1973.32        42.16 o
   2   0   8      10794.87      11096.47       190.54 o
   4   0   8       1799.20       1708.94        39.26 o
   6   0   8       1196.51       1193.14        32.31 o
   8   0   8       5984.86       5946.78       147.60 o
  10   0   8        306.50        341.28        28.61 o
  12   0   8        884.18        817.74        58.37 o
  14   0   8        447.33        409.88        52.73 o
 -15   1   8       1245.47       1184.65        53.57 o
 -13   1   8       1102.28       1093.77        47.36 o
 -11   1   8       1148.17       1130.53        45.87 o
  -9   1   8       3420.37       3392.62        88.55 o
  -7   1   8       2161.05       2109.81        59.70 o
  -5   1   8       3480.31       3582.00        97.98 o
  -3   1   8       2587.40       2648.32        54.32 o
  -1   1   8       2773.00       2777.78        68.28 o
   1   1   8       2776.69       2746.75        54.56 o
   3   1   8       3742.60       3749.55        70.41 o
   5   1   8       2405.14       2483.50        53.62 o
   7   1   8       2442.59       2378.23        54.65 o
   9   1   8        913.75       1017.61        32.55 o
 -14   2   8        516.66        512.78        33.71 o
 -12   2   8       2360.93       2317.86       105.30 o
 -10   2   8       2552.36       2378.32        72.80 o
  -8   2   8       2068.15       2063.99        62.38 o
  -6   2   8       1330.75       1361.52        35.75 o
  -4   2   8       1380.20       1339.10        34.91 o
  -2   2   8       2597.91       2595.59        69.01 o
   0   2   8       3223.59       3042.87        77.89 o
   2   2   8       2301.81       2220.03        61.44 o
   4   2   8       1503.56       1457.87        47.17 o
   6   2   8       1593.98       1532.61        50.73 o
   8   2   8        845.21        843.86        36.28 o
  10   2   8       1525.12       1460.78        54.24 o
 -13   3   8        539.68        596.90        36.48 o
 -11   3   8       1207.82       1154.80        64.86 o
  -9   3   8        965.10        903.76        40.60 o
  -7   3   8       1461.09       1446.91        52.39 o
  -5   3   8       5647.77       5608.88       108.68 o
  -3   3   8       2330.89       2291.75        63.66 o
  -1   3   8       2606.34       2503.40        70.94 o
   1   3   8       7133.34       6864.89       156.82 o
   3   3   8        647.91        728.18        53.60 o
   5   3   8       3401.86       3236.21        87.38 o
   7   3   8       1890.99       1866.17        61.28 o
   9   3   8       1315.02       1362.96        52.52 o
  11   3   8        475.49        506.88        55.65 o
 -12   4   8        952.77       1124.68        51.67 o
 -10   4   8        734.98        847.21        42.59 o
  -8   4   8       1104.17       1037.97        44.99 o
  -6   4   8       2116.19       2098.18        53.17 o
  -4   4   8       2457.10       2516.58        72.89 o
  -2   4   8       1753.77       1668.85        57.51 o
   0   4   8       2685.60       2578.79        72.75 o
   2   4   8       1920.99       1827.67        58.63 o
   4   4   8       1686.70       1617.42        56.49 o
   6   4   8       1436.93       1446.37        54.25 o
   8   4   8       1657.84       1700.68        62.64 o
  10   4   8        514.17        501.41        36.35 o
 -11   5   8       1122.49       1211.82        56.34 o
  -9   5   8       2240.14       2191.88        76.04 o
  -7   5   8        413.96        445.70        31.77 o
  -5   5   8        770.63        799.59        36.87 o
  -3   5   8       1623.44       1507.93        92.20 o
  -1   5   8       1095.14        987.51        91.97 o
   1   5   8        874.61        826.09        39.45 o
   3   5   8       1456.53       1482.52        55.95 o
   5   5   8        779.55        699.56        38.13 o
   7   5   8        399.99        422.59        35.62 o
   9   5   8       1354.31       1327.11        85.01 o
  -8   6   8       1337.27       1551.35        86.26 o
  -6   6   8       1483.65       1450.75        79.96 o
  -4   6   8        576.08        563.79        35.65 o
  -2   6   8       1053.71       1110.34        48.29 o
   0   6   8       1417.76       1388.69        56.70 o
   2   6   8       1491.06       1463.22        59.40 o
   4   6   8        602.39        600.48        37.53 o
   6   6   8       1154.17       1161.06        70.32 o
  -5   7   8       1141.70        972.73        71.59 o
  -3   7   8       1287.21       1404.27        59.61 o
  -1   7   8        745.29        793.89        59.05 o
  -8  -6   9       1004.60       1215.11        83.44 o
  -6  -6   9        997.96       1055.54        51.73 o
  -4  -6   9        871.85        887.56        75.30 o
  -2  -6   9       1159.28       1124.26        62.18 o
   0  -6   9       1352.95       1279.26        58.60 o
   2  -6   9       1319.58       1209.16        61.62 o
   4  -6   9        364.70        353.79        36.44 o
  -7  -5   9        650.70        646.45        50.91 o
  -5  -5   9        607.95        608.37        36.29 o
  -3  -5   9        942.09        860.97        42.63 o
  -1  -5   9        561.48        537.49        34.78 o
   1  -5   9       1095.86       1042.05        49.40 o
   3  -5   9       2083.68       2018.83        73.67 o
   5  -5   9       1091.95       1097.88        53.23 o
   7  -5   9        520.58        485.80        41.47 o
   9  -5   9       1108.96       1258.72        97.71 o
 -12  -4   9       1356.14       1447.89        77.66 o
 -10  -4   9        582.91        470.43        40.47 o
  -6  -4   9       1938.35       1753.50        88.67 o
  -4  -4   9       1997.67       1931.30        64.89 o
  -2  -4   9       2447.26       2375.95       133.44 o
   0  -4   9       1801.23       1619.82        60.10 o
   2  -4   9       1170.70       1025.11        46.37 o
   4  -4   9       1288.18       1248.92        52.53 o
   6  -4   9       1415.10       1421.55        59.16 o
   8  -4   9       1079.52       1137.21        54.86 o
  10  -4   9        899.58        988.13        73.57 o
 -15  -3   9        758.35        758.80        62.18 o
 -13  -3   9       1133.75       1142.41        50.11 o
 -11  -3   9        857.15        810.14        37.12 o
  -9  -3   9       1176.89       1138.49        42.27 o
  -7  -3   9       2334.74       2289.95        63.66 o
  -5  -3   9       4076.60       4185.58       162.60 o
  -3  -3   9        649.60        610.86        30.84 o
  -1  -3   9       8803.03       8192.84       195.89 o
   1  -3   9       1961.20       1816.83        59.64 o
   3  -3   9        702.75        616.52        64.81 o
   5  -3   9       3538.77       3231.68       159.07 o
   7  -3   9       1147.13       1174.75        52.23 o
   9  -3   9        580.97        569.00        37.67 o
  11  -3   9        914.16        942.94        72.47 o
 -14  -2   9        329.46        317.18        30.56 o
 -12  -2   9       1681.75       1580.68        57.45 o
 -10  -2   9       1872.13       1946.45        60.34 o
  -8  -2   9       1370.83       1462.96        48.57 o
  -6  -2   9       2068.08       2087.16        46.28 o
  -4  -2   9       1046.42       1136.20        29.70 o
  -2  -2   9       1059.21       1041.91        27.05 o
   0  -2   9       2303.59       2272.94        66.54 o
   2  -2   9       3352.50       3243.52        88.91 o
   4  -2   9       2854.12       2609.91       121.39 o
   6  -2   9       1210.71       1214.90        49.22 o
   8  -2   9       1108.53       1084.96        48.68 o
  10  -2   9       1330.83       1377.19        71.21 o
  12  -2   9       1560.22       1731.02        99.73 o
 -15  -1   9        855.56        783.54        43.52 o
 -13  -1   9       1305.20       1230.94        50.58 o
 -11  -1   9       2096.30       2077.67       106.21 o
  -9  -1   9       1411.90       1353.39        47.52 o
  -7  -1   9       1605.71       1589.77        39.30 o
  -5  -1   9       2515.13       2554.61        53.77 o
  -3  -1   9       3311.22       3428.67        67.58 o
  -1  -1   9       2298.74       2300.33        48.78 o
   1  -1   9       3818.15       3910.20       106.66 o
   3  -1   9       2356.43       2321.29        68.52 o
   5  -1   9       2085.65       2095.67        62.57 o
   7  -1   9       1217.65       1268.93        48.49 o
   9  -1   9       2503.24       2586.53        80.95 o
  11  -1   9       1341.03       1440.13        82.99 o
  13  -1   9        665.15        707.76        60.98 o
 -14   0   9        981.94        980.54        46.65 o
 -12   0   9       1183.22       1221.45        49.11 o
 -10   0   9        204.36        168.34        18.88 o
  -8   0   9       6584.36       6561.35       149.99 o
  -6   0   9       3208.74       3222.40        65.52 o
  -4   0   9       2135.24       1914.99        42.97 o
  -2   0   9      10221.12      10655.48       184.74 o
   0   0   9       2666.97       2728.93        55.85 o
   2   0   9       2365.91       2349.68        49.91 o
   4   0   9       1254.45       1288.70        47.81 o
   6   0   9       5713.18       5729.51       109.48 o
   8   0   9        274.64        296.43        26.12 o
  10   0   9        635.45        671.51        35.87 o
  12   0   9        861.69        939.30        64.70 o
 -15   1   9        852.45        894.52        45.91 o
 -13   1   9       1277.50       1241.61        51.80 o
 -11   1   9       2067.37       1977.26        65.70 o
  -9   1   9       1575.28       1522.89        71.50 o
  -7   1   9       1650.54       1633.25        56.88 o
  -5   1   9       2476.92       2529.57        60.63 o
  -3   1   9       3450.99       3554.20        70.80 o
  -1   1   9       2304.56       2257.14        63.80 o
   1   1   9       3983.10       4015.30        97.44 o
   3   1   9       2454.69       2333.01        51.87 o
   5   1   9       1964.03       1816.42        44.47 o
   7   1   9       1214.60       1221.09        35.24 o
   9   1   9       2497.76       2469.32        74.40 o
 -14   2   9        342.83        403.86        44.97 o
 -12   2   9       1718.68       1634.33        76.68 o
 -10   2   9       1812.77       1795.05        61.79 o
  -8   2   9       1336.16       1414.67        56.12 o
  -6   2   9       2059.59       1995.45        48.55 o
  -4   2   9       1067.41       1092.58        31.72 o
  -2   2   9        952.95        942.92        34.81 o
   0   2   9       2195.74       2248.53        62.85 o
   2   2   9       3362.38       3224.34        84.00 o
   4   2   9       2899.98       2758.77        74.96 o
   6   2   9       1178.86       1197.81        44.42 o
   8   2   9       1146.50       1250.55        46.82 o
  10   2   9       1320.65       1359.64        53.06 o
 -13   3   9       1185.40       1248.91        54.73 o
 -11   3   9        805.38        819.38        41.48 o
  -9   3   9       1159.67       1138.01        47.48 o
  -7   3   9       2236.41       2143.77        68.73 o
  -5   3   9       4080.84       4163.26        86.60 o
  -3   3   9        601.67        614.06        28.16 o
  -1   3   9       8990.72       8565.47       188.69 o
   1   3   9       1756.11       1720.05        71.28 o
   3   3   9        596.05        573.35        29.11 o
   5   3   9       3632.43       3463.74        92.63 o
   7   3   9       1172.05       1186.81        47.57 o
   9   3   9        594.60        618.60        35.12 o
  11   3   9        983.69       1033.69        48.19 o
 -12   4   9       1339.32       1395.39        60.67 o
 -10   4   9        630.31        669.99        38.37 o
  -8   4   9       1226.16       1191.50        50.18 o
  -6   4   9       2056.05       2066.49        66.46 o
  -4   4   9       1951.08       1827.45        59.74 o
  -2   4   9       2401.65       2306.45        69.92 o
   0   4   9       1922.88       1818.82        58.22 o
   2   4   9       1220.31       1201.03        45.75 o
   4   4   9       1310.72       1269.27        49.70 o
   6   4   9       1386.19       1436.84        55.07 o
   8   4   9       1042.81       1072.83        48.93 o
  10   4   9        842.52        856.22        45.80 o
 -11   5   9        991.03       1106.36        57.45 o
  -9   5   9       1639.34       1769.30        67.42 o
  -7   5   9        685.31        634.57        51.26 o
  -5   5   9        631.09        605.13        32.91 o
  -3   5   9        908.02        821.24        39.09 o
  -1   5   9        565.52        548.57        32.04 o
   1   5   9       1150.60       1162.65        51.36 o
   3   5   9       2032.33       1969.24       129.30 o
   5   5   9       1137.19       1124.27        50.13 o
   7   5   9        454.63        468.10        38.26 o
  -8   6   9       1025.48       1139.08        73.86 o
  -6   6   9        968.75        955.69        65.94 o
  -4   6   9        822.28        848.30        43.14 o
  -2   6   9       1203.19       1151.39        50.33 o
   0   6   9       1272.73       1277.30        54.69 o
   2   6   9       1278.99       1202.57        87.66 o
   4   6   9        343.84        351.85        33.39 o
  -6  -6  10        369.54        326.72        33.87 o
  -4  -6  10        916.07        962.64        81.00 o
  -2  -6  10       1417.96       1370.61        61.54 o
   0  -6  10        555.44        571.92        43.01 o
   2  -6  10        932.24       1008.00        54.33 o
   4  -6  10       1070.98       1045.86        77.74 o
  -7  -5  10        584.17        666.55        57.92 o
  -5  -5  10       1274.82       1292.44        54.93 o
  -3  -5  10        582.36        557.33        35.20 o
  -1  -5  10        894.62        894.45        45.74 o
   1  -5  10       1223.06       1117.04        52.13 o
   3  -5  10       2151.42       2124.83        79.30 o
   5  -5  10        657.10        677.16        43.16 o
   7  -5  10       1747.24       1879.24        75.70 o
 -12  -4  10        869.86        868.54        59.97 o
  -6  -4  10       1222.04       1256.77        70.15 o
  -4  -4  10       2061.88       2044.77        69.41 o
  -2  -4  10       1839.40       1902.65        84.75 o
   0  -4  10       1038.33       1001.30        51.68 o
   2  -4  10       1778.93       1689.21        63.04 o
   4  -4  10        876.29        911.32        44.93 o
   6  -4  10        838.69        830.10        45.38 o
   8  -4  10       1065.56       1052.53        60.76 o
 -13  -3  10        746.59        721.38        55.56 o
 -11  -3  10       1424.18       1350.24        72.80 o
  -9  -3  10       1222.37       1247.96        62.31 o
  -7  -3  10       3240.66       3104.30       106.75 o
  -5  -3  10       1296.36       1296.13        67.29 o
  -3  -3  10       2221.56       2122.77        68.39 o
  -1  -3  10       4281.90       4033.65       109.80 o
   1  -3  10        540.26        486.17        29.51 o
   3  -3  10       1437.35       1346.38        52.72 o
   5  -3  10       1375.60       1358.62        54.80 o
   7  -3  10        921.37        909.81        49.12 o
   9  -3  10        869.44        890.48        63.40 o
  11  -3  10        616.21        628.19        60.55 o
 -14  -2  10        664.48        639.64        37.57 o
 -12  -2  10        962.22        944.85        41.94 o
 -10  -2  10        865.28        882.00        67.42 o
  -8  -2  10       1763.33       1729.28        52.66 o
  -6  -2  10       1523.30       1594.46        38.86 o
  -4  -2  10       1555.12       1552.62        59.39 o
  -2  -2  10       1920.89       1862.84        60.52 o
   0  -2  10       2106.43       2054.46        62.53 o
   2  -2  10       3338.68       3112.63        89.27 o
   4  -2  10       2105.11       2029.97        68.57 o
   6  -2  10       2420.76       2232.79        85.60 o
   8  -2  10        818.22        805.97        42.09 o
  10  -2  10       1918.32       2090.74       115.12 o
  12  -2  10        730.17        780.09        65.19 o
 -15  -1  10        726.82        755.58        46.24 o
 -13  -1  10        657.91        633.97        35.74 o
 -11  -1  10       1287.76       1380.43        50.97 o
  -9  -1  10       3387.90       3395.53       133.69 o
  -7  -1  10       1173.22       1152.92        39.85 o
  -5  -1  10       1823.49       1816.97        42.66 o
  -3  -1  10       2376.96       2416.25        50.82 o
  -1  -1  10       1724.26       1752.91        40.89 o
   1  -1  10       2153.27       2211.97        48.33 o
   3  -1  10       4758.05       4697.42       120.40 o
   5  -1  10       1698.28       1636.31        55.56 o
   7  -1  10        799.68        808.28        77.46 o
   9  -1  10       2335.48       2358.65        76.56 o
  11  -1  10        705.85        644.45        54.88 o
  13  -1  10       1473.49       1645.00        97.93 o
 -14   0  10       3012.17       3155.55        96.97 o
 -12   0  10       1118.47       1070.40        68.22 o
 -10   0  10        529.54        567.58        30.34 o
  -8   0  10       4264.62       4144.25       103.77 o
  -6   0  10        979.29        921.83        27.31 o
  -4   0  10       7832.25       8192.42       146.98 o
  -2   0  10       4380.69       4300.96        83.00 o
   0   0  10       2923.74       2985.25        61.23 o
   2   0  10        720.37        697.82        23.90 o
   4   0  10        914.26        909.09        27.02 o
   6   0  10       1182.11       1227.77        46.41 o
   8   0  10       2850.78       2948.15        88.32 o
  10   0  10        452.21        470.74        31.14 o
 -15   1  10        747.78        743.30        54.19 o
 -13   1  10        608.66        635.76        40.47 o
 -11   1  10       1278.22       1296.07        51.33 o
  -9   1  10       3613.04       3516.33        93.85 o
  -7   1  10       1240.29       1180.04        52.19 o
  -5   1  10       1811.52       1837.95        44.31 o
  -3   1  10       2336.30       2334.95        53.06 o
  -1   1  10       1748.57       1775.23        70.74 o
   1   1  10       2181.26       2188.66       101.27 o
   3   1  10       4802.35       4778.71       146.05 o
   5   1  10       1606.05       1520.95        50.44 o
   7   1  10        810.36        771.97        42.01 o
   9   1  10       2199.14       2101.81        69.11 o
  11   1  10        643.44        688.52        57.05 o
 -14   2  10        740.39        643.68       101.17 o
 -12   2  10        903.34        842.46        42.88 o
 -10   2  10        845.20        872.89        40.68 o
  -8   2  10       1684.50       1662.73        57.10 o
  -6   2  10       1437.87       1518.21        40.73 o
  -4   2  10       1632.32       1625.82        41.80 o
  -2   2  10       2023.63       2056.12        58.24 o
   0   2  10       1914.48       1855.83        62.50 o
   2   2  10       3398.59       3187.60        84.32 o
   4   2  10       2134.62       2160.80        64.40 o
   6   2  10       2393.67       2293.23        69.30 o
   8   2  10        889.33        853.46        39.13 o
  10   2  10       1986.73       2057.56        70.39 o
 -13   3  10        751.09        801.16        50.65 o
 -11   3  10       1448.64       1496.57        58.91 o
  -9   3  10       1106.26       1126.85        49.00 o
  -7   3  10       3271.98       3101.08        89.32 o
  -5   3  10       1252.46       1245.68        37.37 o
  -3   3  10       2165.79       2196.45        74.42 o
  -1   3  10       4270.64       4166.27       104.84 o
   1   3  10        595.61        584.99        44.47 o
   3   3  10       1465.25       1368.71        49.35 o
   5   3  10       1317.84       1239.65        48.61 o
   7   3  10        980.73        953.39        43.13 o
   9   3  10        906.04        990.87        63.54 o
  11   3  10        628.39        645.45        39.26 o
 -12   4  10        874.50        970.13        50.22 o
 -10   4  10       1252.91       1233.83        93.68 o
  -8   4  10       1023.68       1060.10        53.33 o
  -6   4  10       1246.23       1262.19        57.60 o
  -4   4  10       2075.06       2034.69        64.91 o
  -2   4  10       1904.44       1807.02        60.66 o
   0   4  10       1033.14        998.98        41.86 o
   2   4  10       1736.45       1682.37        59.02 o
   4   4  10        839.78        789.42        39.73 o
   6   4  10        874.43        835.19        49.37 o
   8   4  10        991.06        970.36        47.62 o
  10   4  10       1023.29       1045.83        74.52 o
 -11   5  10        541.53        562.60        63.54 o
  -9   5  10        785.26        894.16        46.41 o
  -7   5  10        609.08        705.20        54.03 o
  -5   5  10       1231.35       1219.70        67.60 o
  -3   5  10        564.73        530.88        32.17 o
  -1   5  10        915.99        917.64        42.94 o
   1   5  10       1166.53       1044.43        53.24 o
   3   5  10       2219.45       2277.28        76.00 o
   5   5  10        717.30        719.07        40.71 o
   7   5  10       1622.41       1628.58        67.28 o
  -6   6  10        295.31        262.95        40.97 o
  -4   6  10        982.00       1015.37        47.91 o
  -2   6  10       1378.76       1336.75        56.83 o
   0   6  10        567.40        616.37        37.89 o
   2   6  10        912.37        968.17        48.66 o
  -6  -6  11        515.57        540.46        40.95 o
  -4  -6  11       1449.85       1418.15        64.38 o
  -2  -6  11        538.95        470.03        41.01 o
   0  -6  11        656.51        653.33        43.29 o
   2  -6  11        733.82        730.29        64.62 o
  -7  -5  11       1234.91       1102.62        78.25 o
  -5  -5  11       1022.76       1072.11       147.86 o
  -3  -5  11        933.23        922.73        66.02 o
  -1  -5  11        508.40        529.58        47.38 o
   1  -5  11       2511.70       2469.44        86.78 o
   3  -5  11       1738.77       1679.99        69.64 o
   5  -5  11        534.57        528.81        41.24 o
   7  -5  11       1427.92       1608.63       112.16 o
  -6  -4  11        949.49        879.32        59.28 o
  -4  -4  11       1495.25       1372.32        63.38 o
  -2  -4  11       1613.57       1584.53        60.30 o
   0  -4  11       1598.39       1579.29        75.19 o
   2  -4  11       1087.22       1037.57        48.14 o
   4  -4  11        684.00        745.12        42.17 o
   6  -4  11       1476.11       1463.92        64.68 o
   8  -4  11        645.08        725.26        46.08 o
 -13  -3  11        636.44        638.41        50.95 o
 -11  -3  11       1887.58       1699.83        83.45 o
  -9  -3  11       1272.76       1202.02        61.54 o
  -7  -3  11       1437.04       1505.85        74.89 o
  -5  -3  11       1225.39       1252.22        68.52 o
  -3  -3  11       2950.46       2977.35       138.97 o
  -1  -3  11       1526.49       1455.10        54.27 o
   1  -3  11        692.07        654.37        35.26 o
   3  -3  11        988.90        857.88        42.55 o
   5  -3  11       1202.17       1146.95        52.76 o
   7  -3  11        633.61        625.35        57.32 o
   9  -3  11       1114.09       1241.75        58.91 o
 -14  -2  11        383.74        356.80        50.57 o
 -12  -2  11       1073.78       1105.49        46.43 o
 -10  -2  11        794.23        785.68        36.11 o
  -8  -2  11        979.07       1021.22        38.03 o
  -6  -2  11       2756.42       2741.19        72.15 o
  -4  -2  11       1859.53       1874.13        54.68 o
  -2  -2  11        208.45        209.72        21.68 o
   0  -2  11       5225.23       5016.60       128.70 o
   2  -2  11       2669.26       2483.15        79.44 o
   4  -2  11       2206.47       1964.17       106.73 o
   6  -2  11       1689.27       1556.42        59.95 o
   8  -2  11       1077.38       1105.80        50.94 o
  10  -2  11        912.99        940.62        49.07 o
 -15  -1  11        903.74        909.35        67.40 o
 -13  -1  11        656.20        756.17        79.05 o
 -11  -1  11       1014.44       1062.58        44.74 o
  -9  -1  11        923.69        946.41        39.10 o
  -7  -1  11       2246.98       2374.42        65.96 o
  -5  -1  11       2805.51       2848.73        63.25 o
  -3  -1  11       1415.30       1397.93        34.96 o
  -1  -1  11       2810.71       2800.49        83.35 o
   1  -1  11       2089.29       2096.83        65.27 o
   3  -1  11       2366.84       2264.43        97.93 o
   5  -1  11       1171.98       1125.91        45.78 o
   7  -1  11       3203.97       3208.15        95.40 o
   9  -1  11        848.62        848.19        50.62 o
  11  -1  11        692.29        731.14        58.79 o
 -14   0  11       1502.65       1531.69        62.05 o
 -12   0  11        576.65        558.75        41.52 o
 -10   0  11       5432.95       5423.34       147.01 o
  -8   0  11        990.45        978.54        38.87 o
  -6   0  11        380.07        372.07        17.03 o
  -4   0  11       4587.16       4680.94        91.44 o
  -2   0  11       3021.75       3126.14        65.17 o
   0   0  11       1057.55       1027.03        28.96 o
   2   0  11       2598.91       2680.58        57.96 o
   4   0  11        568.87        567.00        29.03 o
   6   0  11        602.32        596.80        32.29 o
   8   0  11       1128.73       1139.13        48.66 o
  10   0  11        927.32        928.87        67.66 o
 -13   1  11        619.85        602.21        37.81 o
 -11   1  11       1095.07       1046.93        46.00 o
  -9   1  11        942.82        960.35        40.79 o
  -7   1  11       2349.93       2328.28        69.13 o
  -5   1  11       2833.28       2771.38        61.99 o
  -3   1  11       1411.57       1362.36        59.53 o
  -1   1  11       2614.91       2603.30        80.25 o
   1   1  11       2130.77       2146.12        57.54 o
   3   1  11       2290.04       2232.73        65.32 o
   5   1  11       1141.33       1125.51        42.32 o
   7   1  11       3245.47       3172.30        88.74 o
   9   1  11        722.08        778.01        61.05 o
  11   1  11        675.70        667.34        57.73 o
 -14   2  11        399.05        391.68        35.95 o
 -12   2  11       1040.22        999.48        48.43 o
 -10   2  11        779.82        799.70        39.98 o
  -8   2  11        987.54        974.46        42.55 o
  -6   2  11       2645.42       2532.48        60.93 o
  -4   2  11       1897.51       1893.41        47.81 o
  -2   2  11        231.21        252.75        21.14 o
   0   2  11       5246.91       4927.80       129.62 o
   2   2  11       2808.23       2732.80        75.41 o
   4   2  11       2112.22       2138.50        65.27 o
   6   2  11       1728.59       1590.05        55.81 o
   8   2  11       1104.68       1091.90        46.54 o
  10   2  11        939.40        893.10        44.08 o
 -13   3  11        623.61        618.24        42.18 o
 -11   3  11       1881.19       1855.95       108.55 o
  -9   3  11       1217.20       1186.00        51.21 o
  -7   3  11       1357.97       1415.26        54.72 o
  -5   3  11       1266.84       1252.45        38.34 o
  -3   3  11       3052.98       3088.04        84.22 o
  -1   3  11       1473.16       1413.75        50.15 o
   1   3  11        694.48        674.44        32.91 o
   3   3  11        999.14        961.60        41.00 o
   5   3  11       1245.59       1212.55        48.53 o
   7   3  11        629.28        655.11        49.79 o
   9   3  11       1191.06       1301.75        55.05 o
  11   3  11        563.22        697.48        61.32 o
 -12   4  11        932.35       1018.50        53.11 o
 -10   4  11        954.82        952.88        48.61 o
  -8   4  11       1205.16       1185.81        52.37 o
  -6   4  11        981.77        954.46        60.37 o
  -4   4  11       1431.62       1432.49        79.99 o
  -2   4  11       1547.80       1548.81        55.65 o
   0   4  11       1708.49       1587.68        57.16 o
   2   4  11        972.49        941.43        48.26 o
   4   4  11        688.07        660.69        38.41 o
   6   4  11       1481.22       1613.05        84.49 o
   8   4  11        547.58        561.58        37.56 o
  -9   5  11        249.93        307.87        31.96 o
  -7   5  11       1266.19       1203.79        73.31 o
  -5   5  11       1092.61       1140.15        69.27 o
  -3   5  11        866.32        925.30        43.57 o
  -1   5  11        496.65        496.54        32.54 o
   1   5  11       2499.58       2463.32        80.81 o
   3   5  11       1775.19       1681.78        64.97 o
   5   5  11        480.91        486.15        39.71 o
  -6   6  11        489.35        553.43        62.65 o
  -4   6  11       1486.95       1457.31        60.06 o
  -2   6  11        559.86        487.30        36.25 o
   0   6  11        647.67        633.09        53.86 o
  -6  -6  12        533.96        434.44        59.82 o
  -4  -6  12       1123.64       1008.75        77.90 o
  -2  -6  12        604.70        593.47        53.89 o
  -7  -5  12       1242.44       1300.34        87.96 o
  -5  -5  12        861.75        928.55        56.72 o
  -3  -5  12       1277.43       1260.01        57.82 o
  -1  -5  12        803.20        797.08        45.82 o
   1  -5  12       1175.46       1164.53        56.88 o
   3  -5  12       1146.68       1111.05        56.80 o
   5  -5  12       1557.16       1661.55        73.78 o
  -6  -4  12       1250.84       1338.57        56.66 o
  -4  -4  12       1199.87       1221.54        52.46 o
  -2  -4  12        625.52        621.20        36.99 o
   0  -4  12       3162.54       3054.36        95.90 o
   2  -4  12        546.62        566.75        36.82 o
   4  -4  12       1243.89       1164.94        91.68 o
   6  -4  12        488.00        494.74        43.44 o
   8  -4  12       1385.85       1420.27       100.65 o
 -13  -3  12       1239.67       1399.53        79.26 o
 -11  -3  12       1419.51       1490.08        76.84 o
  -5  -3  12        778.66        847.91        55.86 o
  -3  -3  12       1357.41       1451.07        55.46 o
  -1  -3  12       2263.40       2206.01        74.91 o
   1  -3  12        605.03        593.44        35.00 o
   3  -3  12        969.55        920.75        46.01 o
   5  -3  12       1017.78        998.59        50.20 o
   7  -3  12        731.38        659.96        48.41 o
   9  -3  12        635.50        668.15        43.58 o
 -14  -2  12        569.14        572.24        39.73 o
 -12  -2  12        332.54        326.05        29.71 o
 -10  -2  12        835.71        836.66        37.48 o
  -8  -2  12       1453.71       1498.78        70.31 o
  -6  -2  12       3220.34       3323.77        86.60 o
  -4  -2  12       1019.85       1026.44        63.39 o
  -2  -2  12       3066.65       2918.52        86.57 o
   0  -2  12       2030.18       1905.21        97.75 o
   2  -2  12       1147.45       1100.45        47.79 o
   4  -2  12       3839.05       3670.74       105.09 o
   6  -2  12       1129.65       1169.14        51.40 o
   8  -2  12        679.42        678.41        66.13 o
  10  -2  12       1164.63       1263.56        58.62 o
 -13  -1  12       1289.37       1278.71        54.11 o
 -11  -1  12       1073.38       1098.14        51.35 o
  -9  -1  12       1021.67       1098.65        43.47 o
  -7  -1  12       2505.95       2610.00        71.37 o
  -5  -1  12       1272.35       1277.47        34.79 o
  -3  -1  12       2183.39       2178.62        61.28 o
  -1  -1  12       2512.83       2487.60        73.23 o
   1  -1  12       3270.97       3265.07       159.75 o
   3  -1  12       1245.49       1260.76        60.59 o
   5  -1  12       1165.64       1133.02        48.21 o
   7  -1  12       1799.87       1932.66        67.97 o
   9  -1  12        731.62        754.18        42.12 o
  11  -1  12       1177.63       1147.34        79.39 o
 -14   0  12        879.18        896.78        50.73 o
 -12   0  12        977.89       1081.79        48.45 o
 -10   0  12       2289.19       2263.77        71.70 o
  -8   0  12        900.58        899.43        38.41 o
  -6   0  12       1077.21       1116.87        33.14 o
  -4   0  12       2011.21       2067.29        49.20 o
  -2   0  12       1060.57       1077.96        30.94 o
   0   0  12       1610.79       1706.52        42.05 o
   2   0  12        785.49        761.87        45.22 o
   4   0  12        965.27        914.07        39.21 o
   6   0  12       1904.43       1930.31        65.96 o
   8   0  12        546.74        610.82        56.37 o
  10   0  12        801.60        849.25        66.91 o
 -13   1  12       1292.03       1307.24        56.77 o
 -11   1  12       1038.36       1039.64        47.36 o
  -9   1  12       1174.04       1172.40       123.87 o
  -7   1  12       2423.80       2511.58        75.04 o
  -5   1  12       1228.12       1227.44        36.28 o
  -3   1  12       2240.99       2111.25        62.59 o
  -1   1  12       2386.25       2403.57        54.49 o
   1   1  12       3136.37       3193.62        85.90 o
   3   1  12       1235.61       1243.60        45.07 o
   5   1  12       1261.89       1279.28        46.32 o
   7   1  12       1684.00       1602.21        95.53 o
   9   1  12        730.82        746.83        62.33 o
  11   1  12       1220.42       1453.21        87.78 o
 -12   2  12        323.84        355.25        33.31 o
 -10   2  12        793.73        726.99        39.85 o
  -8   2  12       1439.81       1502.53        56.06 o
  -6   2  12       3255.93       3189.28        90.79 o
  -4   2  12       1123.13       1132.48        34.94 o
  -2   2  12       2895.45       2940.31        80.97 o
   0   2  12       2192.78       2087.25        62.86 o
   2   2  12       1192.15       1174.61        44.57 o
   4   2  12       3794.46       3458.53        97.05 o
   6   2  12       1136.15       1122.98        70.77 o
   8   2  12        767.70        772.05        39.43 o
  10   2  12       1091.54       1027.34        76.04 o
 -11   3  12       1428.14       1479.33        62.07 o
  -9   3  12        806.63        833.74        48.92 o
  -7   3  12       1072.59       1057.33        57.96 o
  -5   3  12        750.40        737.42        38.88 o
  -3   3  12       1360.61       1371.71        87.70 o
  -1   3  12       2431.05       2406.82        71.35 o
   1   3  12        634.54        587.60        48.86 o
   3   3  12        935.33        938.39        42.26 o
   5   3  12        990.49       1025.04        45.66 o
   7   3  12        750.75        744.65        48.95 o
   9   3  12        640.59        622.11        38.89 o
 -10   4  12        464.75        490.93        40.92 o
  -8   4  12        918.75        975.02        48.24 o
  -6   4  12       1331.14       1369.19        76.35 o
  -4   4  12       1087.17       1077.15        46.27 o
  -2   4  12        652.58        613.28        43.63 o
   0   4  12       3041.16       2985.22        89.37 o
   2   4  12        450.16        457.22        39.23 o
   4   4  12       1361.59       1326.12        54.83 o
   6   4  12        488.90        463.13        37.99 o
   8   4  12       1293.78       1350.80        70.22 o
  -7   5  12       1286.44       1394.60        81.68 o
  -5   5  12        834.65        916.98        63.84 o
  -3   5  12       1284.08       1314.11        54.56 o
  -1   5  12        798.74        834.09        42.78 o
   1   5  12       1182.03       1165.96        52.49 o
   3   5  12       1150.41       1140.19        53.30 o
   5   5  12       1545.31       1578.00        67.80 o
  -2   6  12        633.57        722.84        60.95 o
  -7  -5  13       1076.65       1125.45        82.62 o
  -5  -5  13       1205.03       1187.15        57.33 o
  -3  -5  13        995.45       1036.28        53.82 o
  -1  -5  13       1147.32       1079.51        55.23 o
   1  -5  13        942.88        913.67        51.49 o
   3  -5  13        720.99        691.61        46.78 o
  -6  -4  13        940.41        932.88        47.29 o
  -4  -4  13        674.01        622.01        38.59 o
  -2  -4  13       1724.67       1652.34        65.83 o
   0  -4  13        710.75        710.74        41.72 o
   2  -4  13       1398.81       1403.77        62.23 o
   4  -4  13       1458.47       1428.37        98.02 o
   6  -4  13        243.09        209.02        30.37 o
  -5  -3  13        695.98        694.51        65.09 o
  -3  -3  13       1197.72       1192.19        51.44 o
  -1  -3  13        925.90        943.29        45.58 o
   1  -3  13        901.85        903.36        45.58 o
   3  -3  13       1207.75       1172.35        60.13 o
   5  -3  13       1075.21       1074.96        53.14 o
   7  -3  13        600.74        674.69        43.00 o
   9  -3  13        912.52       1023.53        82.02 o
 -12  -2  13        552.65        536.09        47.90 o
 -10  -2  13        523.29        566.99        44.29 o
  -8  -2  13       2385.12       2487.47        97.86 o
  -6  -2  13       1898.24       1858.63        92.81 o
  -4  -2  13       1352.22       1357.70        54.37 o
  -2  -2  13       2684.69       2562.57        81.04 o
   0  -2  13       1500.63       1452.13        56.66 o
   2  -2  13        963.05        931.54        43.94 o
   4  -2  13       1572.70       1559.90        60.00 o
   6  -2  13        802.10        791.43        64.48 o
   8  -2  13       1279.80       1223.42        57.13 o
  10  -2  13        409.11        437.57        39.96 o
 -13  -1  13        577.50        570.67        36.51 o
 -11  -1  13        572.25        628.10        35.32 o
  -9  -1  13       2355.97       2376.97        72.35 o
  -7  -1  13       1324.36       1363.09        47.21 o
  -5  -1  13       1336.57       1345.96        37.06 o
  -3  -1  13       2827.07       2745.36        80.16 o
  -1  -1  13        712.62        748.71        34.76 o
   1  -1  13       2421.76       2353.88        90.00 o
   3  -1  13       1769.10       1693.97        61.96 o
   5  -1  13       1304.96       1303.90        53.15 o
   7  -1  13        834.31        850.91        44.59 o
   9  -1  13        897.32        976.32        49.37 o
 -14   0  13        834.60        829.30        53.60 o
 -12   0  13       1329.06       1348.23        56.01 o
 -10   0  13       1584.60       1666.40        59.78 o
  -8   0  13        226.70        233.28        22.80 o
  -6   0  13        601.72        631.54        25.06 o
  -4   0  13       1604.90       1659.09        43.23 o
  -2   0  13       1462.31       1489.07        45.35 o
   0   0  13       1448.65       1459.85        38.67 o
   2   0  13       1332.14       1314.78        49.04 o
   4   0  13        841.12        866.75        39.33 o
   6   0  13        800.67        892.65        67.93 o
   8   0  13       1538.29       1640.75        98.71 o
  10   0  13       1092.64       1175.20        82.17 o
 -13   1  13        541.14        530.44        39.49 o
 -11   1  13        524.21        534.31        34.94 o
  -9   1  13       2380.67       2403.00        76.49 o
  -7   1  13       1277.93       1367.39        51.05 o
  -5   1  13       1379.78       1317.89        39.01 o
  -3   1  13       2728.08       2662.24        75.53 o
  -1   1  13        624.24        678.30        31.55 o
   1   1  13       2329.98       2416.94        70.62 o
   3   1  13       1842.60       1907.69        59.99 o
   5   1  13       1277.70       1353.75        83.20 o
   7   1  13        925.27        988.39        71.71 o
   9   1  13        842.80        900.88        72.06 o
  11   1  13        475.48        490.37        62.64 o
 -12   2  13        527.30        582.81        63.65 o
 -10   2  13        603.78        560.75        56.70 o
  -8   2  13       2298.03       2297.68        76.11 o
  -6   2  13       1939.25       1852.51        63.10 o
  -4   2  13       1371.03       1429.60        49.79 o
  -2   2  13       2760.87       2566.73        74.85 o
   0   2  13       1536.93       1468.22        65.78 o
   2   2  13        978.74        947.55        40.78 o
   4   2  13       1517.32       1432.13       105.11 o
   6   2  13        799.84        753.52        38.62 o
   8   2  13       1306.90       1156.72        80.71 o
  10   2  13        378.65        395.21        54.46 o
 -11   3  13        774.83        777.92        51.42 o
  -9   3  13        830.72        860.64        45.67 o
  -7   3  13        785.22        865.35        43.43 o
  -5   3  13        670.24        624.78        32.79 o
  -3   3  13       1207.43       1188.18        46.88 o
  -1   3  13        947.74        937.55        62.83 o
   1   3  13        951.76        888.10        51.15 o
   3   3  13       1234.54       1136.87        57.38 o
   5   3  13       1050.61       1051.02        48.08 o
   7   3  13        571.48        590.44        37.45 o
   9   3  13        898.89        904.74        64.79 o
 -10   4  13       1625.86       1794.90        72.06 o
  -8   4  13        391.51        418.46        36.44 o
  -6   4  13        863.33        819.77        60.14 o
  -4   4  13        703.12        725.45        37.36 o
  -2   4  13       1741.99       1635.67        60.05 o
   0   4  13        586.64        552.44        34.41 o
   2   4  13       1379.48       1453.54       107.14 o
   4   4  13       1530.54       1489.41        60.47 o
   6   4  13        183.74        176.67        25.46 o
  -7   5  13       1139.25       1212.31        76.61 o
  -5   5  13       1169.75       1301.17        78.24 o
  -3   5  13        980.09       1043.43        51.09 o
  -1   5  13       1144.87       1170.70        54.39 o
   1   5  13        945.76        910.43        47.12 o
   3   5  13        701.91        695.36        42.09 o
  -5  -5  14       1385.29       1443.65        65.91 o
  -3  -5  14        967.80        921.94        52.73 o
  -1  -5  14        212.96        219.25        30.64 o
   1  -5  14       1671.84       1591.93       108.16 o
  -6  -4  14        644.61        700.96        42.93 o
  -4  -4  14        352.08        303.70        32.73 o
  -2  -4  14       1583.61       1560.24        65.80 o
   0  -4  14        861.03        880.79        91.34 o
   2  -4  14       1142.74       1216.92        68.74 o
   4  -4  14        422.41        378.52        40.00 o
  -5  -3  14        798.21        819.10        80.86 o
  -3  -3  14        797.53        744.60        41.26 o
  -1  -3  14       1149.71       1159.41        52.86 o
   1  -3  14       1052.14       1053.44        51.84 o
   3  -3  14       1268.49       1274.59        58.66 o
   5  -3  14        986.96       1015.16        84.32 o
   7  -3  14        480.33        410.71        49.36 o
 -12  -2  14        791.95        797.76        58.52 o
 -10  -2  14       1319.77       1419.86        75.38 o
  -6  -2  14       1988.74       2076.86       101.97 o
  -4  -2  14       1684.39       1641.59        61.14 o
  -2  -2  14       1268.31       1197.79       104.53 o
   0  -2  14        797.31        758.45        40.75 o
   2  -2  14       1617.12       1537.59        60.14 o
   4  -2  14        886.56        866.43        44.27 o
   6  -2  14        614.36        584.26        38.63 o
   8  -2  14       1438.46       1598.32        67.11 o
 -13  -1  14        656.54        737.38        41.52 o
 -11  -1  14        668.28        753.25        70.70 o
  -9  -1  14       1947.40       2012.79        64.95 o
  -7  -1  14        767.79        811.43        35.66 o
  -5  -1  14       2793.34       2758.46        78.33 o
  -3  -1  14       1286.60       1289.12        49.67 o
  -1  -1  14       2532.42       2501.86        76.21 o
   1  -1  14       1666.92       1623.13        60.17 o
   3  -1  14        357.17        352.96        27.56 o
   5  -1  14       1449.18       1444.34        58.50 o
   7  -1  14       1268.58       1257.86        56.88 o
   9  -1  14        489.77        528.31        65.76 o
 -12   0  14       1445.45       1431.07        61.54 o
 -10   0  14        875.93        896.29        43.27 o
  -8   0  14        531.09        564.66        32.30 o
  -6   0  14        865.09        910.07        41.68 o
  -4   0  14        729.16        724.24        32.39 o
  -2   0  14        441.68        429.82        19.38 o
   0   0  14       2461.49       2569.58        77.09 o
   2   0  14       2257.70       2273.36       112.36 o
   4   0  14        996.78        941.88        69.44 o
   6   0  14        969.17        986.51        74.63 o
   8   0  14        751.00        857.25        71.91 o
  10   0  14        864.45        863.62        74.95 o
 -13   1  14        590.63        692.37        43.47 o
 -11   1  14        726.43        742.16        41.86 o
  -9   1  14       1820.42       1832.96        67.09 o
  -7   1  14        679.11        733.87        37.20 o
  -5   1  14       2891.87       2787.75        65.61 o
  -3   1  14       1343.66       1283.83        46.76 o
  -1   1  14       2293.52       2305.01        70.63 o
   1   1  14       1778.30       1817.62        62.72 o
   3   1  14        362.10        395.80        51.48 o
   5   1  14       1450.16       1587.87        92.72 o
   7   1  14       1325.98       1450.11        90.72 o
   9   1  14        541.06        625.43        62.40 o
 -12   2  14        788.13        802.86        46.85 o
 -10   2  14       1352.89       1462.98        60.59 o
  -8   2  14       1120.58       1132.02        70.34 o
  -6   2  14       1971.08       2093.06        69.44 o
  -4   2  14       1605.67       1534.21        54.36 o
  -2   2  14       1328.56       1248.25       104.49 o
   0   2  14        855.53        859.31        38.45 o
   2   2  14       1601.16       1523.68        55.97 o
   4   2  14        818.65        791.81        45.26 o
   6   2  14        689.29        652.12        60.56 o
   8   2  14       1333.67       1290.52        90.38 o
 -11   3  14        697.39        792.46        64.43 o
  -9   3  14        408.42        384.70        34.99 o
  -7   3  14        748.16        794.71        42.50 o
  -5   3  14        829.85        758.07        54.03 o
  -3   3  14        789.53        767.79        37.51 o
  -1   3  14       1195.15       1135.37        51.68 o
   1   3  14       1057.72       1038.43        46.37 o
   3   3  14       1217.05       1173.05        51.46 o
   5   3  14        967.25       1018.73        84.96 o
   7   3  14        492.51        425.09        36.41 o
  -8   4  14       1058.16       1028.02        70.81 o
  -6   4  14        643.83        678.24        55.92 o
  -4   4  14        351.87        357.52        31.14 o
  -2   4  14       1529.95       1558.85        59.95 o
   0   4  14        813.82        873.50        64.76 o
   2   4  14       1207.74       1207.64        53.77 o
   4   4  14        473.14        412.55        36.82 o
   6   4  14       1428.74       1401.32        87.45 o
  -5   5  14       1410.06       1380.52        86.34 o
  -3   5  14        980.01       1040.84        50.01 o
  -1   5  14        224.02        241.63        28.83 o
   1   5  14       1644.01       1666.18        67.75 o
  -5  -5  15       1261.26       1256.84        89.09 o
  -3  -5  15        454.34        421.17        61.81 o
  -6  -4  15        576.01        563.70        65.17 o
  -4  -4  15        863.34        836.02        47.62 o
  -2  -4  15        455.23        502.48        42.52 o
   0  -4  15       1335.71       1296.00        61.73 o
   2  -4  15        915.66        876.02        52.29 o
  -5  -3  15        534.88        542.25        37.20 o
  -3  -3  15       1149.88       1096.45        53.06 o
  -1  -3  15        951.47        914.50        48.74 o
   1  -3  15       1018.80       1018.39        70.90 o
   3  -3  15       1650.89       1691.57        70.60 o
   5  -3  15        837.74        919.63        50.97 o
  -4  -2  15        820.69        833.77        42.47 o
  -2  -2  15       2147.79       2060.80        72.11 o
   0  -2  15        402.91        429.10        31.72 o
   2  -2  15        466.86        430.85        51.26 o
   4  -2  15        671.79        655.60        40.37 o
   6  -2  15       1529.87       1485.63       107.43 o
   8  -2  15        234.43        295.57        45.98 o
 -13  -1  15        654.07        749.81        44.38 o
 -11  -1  15       1208.80       1241.49        73.67 o
  -9  -1  15        761.68        810.49        55.03 o
  -7  -1  15       1212.25       1161.49        66.90 o
  -5  -1  15       1382.90       1429.52        77.81 o
  -3  -1  15        461.02        430.37        27.96 o
  -1  -1  15       2551.49       2390.83       115.54 o
   1  -1  15        935.92        948.50        44.41 o
   3  -1  15        643.38        636.99        36.53 o
   5  -1  15       1049.82       1056.70        50.12 o
   7  -1  15        644.52        623.47        64.14 o
 -12   0  15        397.96        450.96        38.31 o
 -10   0  15        838.89        935.52        87.52 o
  -8   0  15        475.15        538.19        32.53 o
  -6   0  15       1205.74       1237.40        47.13 o
  -4   0  15       1151.96       1098.14        34.70 o
  -2   0  15       1051.91       1037.73        42.89 o
   0   0  15        855.72        914.67        64.91 o
   2   0  15       2224.12       2418.64       120.40 o
   4   0  15       1517.96       1510.96        93.83 o
   6   0  15        737.05        882.07        73.68 o
   8   0  15        796.49        866.12        74.36 o
 -11   1  15       1167.77       1214.89        55.92 o
  -9   1  15        718.47        822.85        43.35 o
  -7   1  15       1155.88       1266.98        87.08 o
  -5   1  15       1456.54       1458.37        52.39 o
  -3   1  15        404.39        414.63        42.31 o
  -1   1  15       2607.68       2641.83       121.41 o
   1   1  15        976.48       1090.15        72.75 o
   3   1  15        603.12        676.71        60.46 o
   5   1  15       1134.18       1137.06        80.64 o
   7   1  15        656.13        735.59        66.98 o
 -10   2  15        269.19        344.48        34.21 o
  -8   2  15       1864.87       1938.37        70.46 o
  -6   2  15       1106.35       1112.50        48.32 o
  -4   2  15        853.39        827.19        43.41 o
  -2   2  15       2092.81       2034.59       116.78 o
   0   2  15        431.16        410.09        28.80 o
   2   2  15        396.50        372.16        28.68 o
   4   2  15        685.22        691.13        38.18 o
   6   2  15       1525.82       1491.09        95.27 o
  -9   3  15        672.40        804.76        46.58 o
  -7   3  15        864.83        925.59        64.21 o
  -5   3  15        478.36        423.67        48.07 o
  -3   3  15       1171.01       1132.79        55.35 o
  -1   3  15        942.60        880.65        42.66 o
   1   3  15       1034.85        960.98        45.66 o
   3   3  15       1649.63       1644.25        79.77 o
   5   3  15        822.49        899.22        64.04 o
  -6   4  15        638.64        648.65        55.63 o
  -4   4  15        841.14        882.87        44.27 o
  -2   4  15        466.72        491.48        35.70 o
   0   4  15       1321.09       1278.42        63.13 o
   2   4  15        936.20        859.39        46.27 o
   4   4  15        653.02        741.39        57.59 o
  -3   5  15        463.31        477.44        55.99 o
  -1   5  15       1102.12       1053.93        78.09 o
  -4  -4  16        857.56       1000.83        57.30 o
  -2  -4  16        855.15        893.91        52.21 o
   0  -4  16        432.69        419.71        41.50 o
  -7  -3  16        633.34        620.54        58.28 o
  -5  -3  16        964.96       1107.63        54.70 o
  -3  -3  16        744.14        660.33        42.17 o
  -1  -3  16       1085.61       1086.78        54.13 o
   1  -3  16        979.10       1002.09        51.62 o
   3  -3  16       1717.23       1744.20        73.25 o
   5  -3  16        184.12        219.91        39.16 o
  -6  -2  16        316.42        312.18        43.80 o
  -4  -2  16       1481.07       1409.14        58.74 o
  -2  -2  16        843.64        841.83        43.75 o
   0  -2  16        663.91        621.79        37.88 o
   2  -2  16        439.79        437.32        33.91 o
   4  -2  16        627.75        697.49        42.48 o
   6  -2  16        469.14        531.04        41.11 o
 -11  -1  16       1055.25       1245.99        76.31 o
  -5  -1  16        939.11       1045.66        71.07 o
  -3  -1  16       1330.65       1334.83        55.03 o
  -1  -1  16        563.52        548.77        33.51 o
   1  -1  16        561.16        520.20        47.03 o
   3  -1  16       1262.29       1282.99       145.59 o
   5  -1  16        821.39        829.93        72.42 o
 -12   0  16        390.46        453.16        39.17 o
 -10   0  16        697.79        711.87        41.52 o
  -8   0  16       1216.35       1275.23        52.23 o
  -6   0  16        622.29        632.54        55.47 o
  -4   0  16        969.92       1012.76        66.33 o
  -2   0  16       1280.75       1234.21        76.50 o
   0   0  16       1694.67       1878.56       102.00 o
   2   0  16       2024.94       2290.00       120.00 o
   4   0  16        256.55        319.35        52.05 o
   6   0  16       1380.46       1534.59       101.29 o
 -11   1  16       1024.39       1245.33        58.09 o
  -9   1  16        695.90        738.74        42.21 o
  -7   1  16       1158.19       1151.92        50.01 o
  -5   1  16       1007.46        987.41        58.64 o
  -3   1  16       1282.24       1221.16        67.33 o
  -1   1  16        633.82        619.41        32.78 o
   1   1  16        598.66        587.51        54.92 o
   3   1  16       1252.59       1351.55        88.04 o
   5   1  16        825.04        820.67        71.70 o
 -10   2  16        825.81        893.68        49.44 o
  -8   2  16       1005.74       1059.72        50.93 o
  -6   2  16        276.02        299.09        39.25 o
  -4   2  16       1512.68       1501.53        55.22 o
  -2   2  16        833.01        805.26        61.95 o
   0   2  16        631.03        634.13        40.56 o
   2   2  16        443.40        449.07        32.22 o
   4   2  16        617.38        689.42        65.90 o
  -9   3  16       1310.42       1334.82        70.98 o
  -7   3  16        640.81        742.95        57.50 o
  -5   3  16        936.07        891.62        63.16 o
  -3   3  16        699.15        663.75        37.44 o
  -1   3  16       1096.25       1026.99        75.36 o
   1   3  16        909.40        815.06        43.78 o
   3   3  16       1748.53       1806.37       100.46 o
   5   3  16        203.87        209.49        34.50 o
  -4   4  16        892.53        932.22        66.36 o
  -2   4  16        885.88        913.90        52.00 o
   0   4  16        462.84        495.81        37.29 o
   2   4  16        971.47        943.14        65.85 o
  -4  -4  17        723.72        803.65        78.69 o
  -7  -3  17       1349.67       1429.63        91.35 o
  -5  -3  17        751.74        730.21        51.75 o
  -3  -3  17        662.42        692.93        44.48 o
  -1  -3  17        767.03        739.19        64.49 o
   1  -3  17       1351.45       1360.14       153.62 o
   3  -3  17        640.66        628.81        56.28 o
  -6  -2  17        400.48        359.29        47.47 o
  -4  -2  17        833.53        854.61        44.91 o
  -2  -2  17        863.35        874.69        48.66 o
   0  -2  17        312.04        318.69        31.88 o
   2  -2  17        691.21        669.24        41.77 o
   4  -2  17        781.27        759.41        45.88 o
  -5  -1  17        785.59        720.05        54.89 o
  -3  -1  17       1145.60       1095.12        82.48 o
  -1  -1  17        986.76        953.84        46.22 o
   1  -1  17        493.45        502.25        60.87 o
   3  -1  17        579.72        592.58        68.83 o
   5  -1  17        781.66        768.74        73.51 o
 -10   0  17        604.63        631.47        40.42 o
  -8   0  17        852.06        938.78        61.88 o
  -4   0  17       1179.57       1311.65        79.81 o
  -2   0  17         11.11         -4.56        15.37 o
   0   0  17       4124.80       4543.11       190.68 o
   2   0  17        663.49        825.93        69.96 o
   4   0  17        517.04        520.47        67.14 o
 -11   1  17        685.19        808.81        79.98 o
  -9   1  17        524.44        581.31        39.28 o
  -7   1  17        446.74        486.94        33.32 o
  -5   1  17        804.40        839.95        52.70 o
  -3   1  17       1199.14       1267.11        49.79 o
  -1   1  17       1046.27       1167.01        76.07 o
   1   1  17        494.13        492.83        60.10 o
   3   1  17        546.06        613.97        61.41 o
   5   1  17        790.05        877.76        76.35 o
  -8   2  17        389.48        408.14        36.84 o
  -6   2  17        421.67        416.82        46.62 o
  -4   2  17        791.71        807.20        40.75 o
  -2   2  17        820.72        845.23        41.31 o
   0   2  17        308.27        299.12        29.00 o
   2   2  17        692.79        769.93        66.20 o
   4   2  17        788.97        857.83        74.03 o
  -7   3  17       1361.33       1424.58        83.75 o
  -5   3  17        767.84        794.86        58.56 o
  -3   3  17        625.03        621.17        37.26 o
  -1   3  17        738.06        729.66        40.99 o
   1   3  17       1372.79       1465.80        60.34 o
   3   3  17        637.83        643.71        51.97 o
  -2   4  17        563.87        469.69        56.45 o
  -5  -3  18        290.84        236.42        45.73 o
  -3  -3  18       1100.49       1156.09       117.06 o
  -1  -3  18        626.71        568.88        69.58 o
  -6  -2  18        448.22        475.76        56.61 o
  -4  -2  18        903.95        922.79        48.11 o
  -2  -2  18        523.01        551.84        37.95 o
   0  -2  18        701.15        740.18        44.58 o
   2  -2  18        565.39        569.01        52.02 o
  -7  -1  18        796.06        859.22        64.82 o
  -5  -1  18        460.12        488.54        45.10 o
  -3  -1  18        418.42        430.21        54.86 o
  -1  -1  18        967.92       1060.56        78.56 o
   1  -1  18        706.10        773.11        68.79 o
   3  -1  18        899.87        875.34        76.05 o
 -10   0  18       1006.73       1204.47        78.12 o
  -4   0  18        264.76        345.88        47.30 o
  -2   0  18       1761.00       1865.83       105.01 o
   0   0  18        552.75        792.13        68.76 o
   2   0  18         70.05         71.84        28.23 o
  -9   1  18        442.68        504.49        58.65 o
  -7   1  18        819.04        919.02        62.03 o
  -5   1  18        463.36        441.02        50.69 o
  -3   1  18        422.01        450.41        55.12 o
  -1   1  18       1012.46       1106.23        78.82 o
   1   1  18        724.86        798.05        69.42 o
   3   1  18        854.59        903.41        76.71 o
  -8   2  18        292.22        334.16        46.65 o
  -6   2  18        485.08        670.32        52.48 o
  -4   2  18        872.04        842.73        57.59 o
  -2   2  18        513.15        514.74        88.34 o
   0   2  18        712.52        854.83        69.55 o
   2   2  18        526.07        597.46        71.54 o
  -5   3  18        236.20        193.70        34.89 o
  -3   3  18       1130.99       1105.42        51.34 o
  -1   3  18        578.03        575.11       102.19 o
   1   3  18        678.10        692.37        53.56 o
  -6  -2  19        347.11        367.17        49.58 o
  -4  -2  19        657.41        697.70        43.39 o
  -2  -2  19        741.69        788.16        80.26 o
   0  -2  19        485.49        445.05        53.22 o
  -3  -1  19        853.78        893.82        72.18 o
  -1  -1  19        155.70        210.82        42.39 o
  -2   0  19       1504.22       1641.17       101.04 o
   0   0  19        359.87        383.23        55.86 o
  -3   1  19        865.51        904.76        70.01 o
  -1   1  19        165.97        243.98        43.71 o
  -6   2  19        337.77        292.90        41.82 o
  -4   2  19        668.93        630.47        51.76 o
  -2   2  19        719.40        700.30        63.10 o
  -3  -1  20        538.42        501.86        61.88 o
  -2   0  20        138.30        182.34        39.78 o
  -3   1  20        479.35        480.41        58.91 o
                                                
